# Supplementary material for: Combined administration of testosterone plus an ornithine decarboxylase inhibitor as a selective prostate-sparing anabolic therapy
Source: Aging Cell. 2013 Dec 4;13(2):303–10. doi: 10.1111/acel.12174 (PMC4331775; doi:10.1111/acel.12174)
Supplement: Supplementary file 2 — Table S1 Gene expression analysis for identifying androgen-sensitive and follistatin-sensitive genes in the prostate and levator ani, along with Gene Ontology (GO) term enrichment analysis for the associated sets of genes. [file acel0013-0303-sd2.xlsx]

## Sheet: Supplemental Table ST1.1
Supplemental Table ST1.1: Gene Expression for the Prostate
#Gene ID = HGNC gene symbol
#logFC Cx/Sham = log fold change comparing castrated mice to sham (untreated) mice
#adj.P.Val Cx/Sham = Benjamini-Hochberg corrected p-values when comparing castrated mice to sham (untreated) mice using the limma R package.
#logFC Fst/Cx = log fold change comparing Follistatin-treated mice to castrated mice
#adj.P.Val Fst/Cx = Benjamini-Hochberg corrected p-values when comparing Follistatin-treated mice to castrated mice using the limma R package.
#logFC Tes/Cx = log fold change comparing Testosterone-treated mice to castrated mice
#adj.P.Val Tes/Cx = Benjamini-Hochberg corrected p-values when comparing Testosterone-treated mice to castrated mice using the limma R package.
#Androgen Sens = a gene is considered Androgen sensitive if the adj.P.Val for Cx/Sham and Tes/Cx are both less than .2
#Follistatin Sens = a gene is considered Follistatin sensitive if the adj.P.Val for Cx/Sham and Fst/Cx are both less than .2
#Unique Androgen Sens = genes that are Androgen sensitive and not Follistatin sensitive
#Unique Fst Sens = genes that are Follistatin sensitive and not Testosterone sensitive
#Both Androgen and Fst Sens = genes that are both Androgen and Follistatin sensitive
Gene ID	logFC Cx/Sham	adj.P.Val Cx/Sham	logFC Fst/Cx	adj.P.Val Fst/Cx	logFC Tes/Cx	adj.P.Val Tes/Cx	Androgen Sens	Fst Sens	Unique Androgen Sens	Unique Fst Sens	Both Androgen and Fst Sens
Tmod4	-1.1985	0.000814876	0.7644	0.198796	0.9795	0.00391268	1	1	0	0	1
B3gnt7	-0.68775	0.0308215	0.7504	0.1576	0.8395	0.00906577	1	1	0	0	1
Parp4	0.3195	0.125417	-0.4755	0.147801	-0.471	0.0177566	1	1	0	0	1
Btc	0.733	0.000138658	-0.39975	0.198796	-0.58725	0.00171958	1	1	0	0	1
Rasl10a	0.71725	0.000814876	-0.5305	0.0817354	-0.92225	2.90167e-05	1	1	0	0	1
Dach2	1.08525	0.0146394	-1.03485	0.147801	-1.05375	0.016406	1	1	0	0	1
Cadps	2.36	0.000138658	-1.6982	0.0291388	-1.9455	0.00116554	1	1	0	0	1
Defb42	-5.3555	0.00620929	1.8659	0.491277	5.31125	0.00621922	1	0	1	0	0
Crisp1	-4.90675	0.117865	3.2786	0.450226	4.49075	0.144847	1	0	1	0	0
Akr1b7	-4.40675	0.187746	3.7178	0.414738	4.471	0.158373	1	0	1	0	0
Msmb	-3.50025	0.0270679	0.9342	0.681091	3.3285	0.0341347	1	0	1	0	0
Acta1	-2.85525	0.0172482	1.55155	0.397546	3.25925	0.00621922	1	0	1	0	0
Cd52	-2.47875	0.0758283	0.71845	0.720176	3.25	0.0178732	1	0	1	0	0
Lcn2	-1.61475	0.107195	0.8519	0.537521	3.0715	0.00196029	1	0	1	0	0
Cdo1	-2.517	0.0583403	0.4373	0.834635	3.06875	0.0184484	1	0	1	0	0
5730433N10Rik	-2.51025	0.0207907	0.99305	0.516946	2.535	0.018353	1	0	1	0	0
Ptgs2	-2.46675	0.102459	1.12175	0.59304	2.5155	0.0892503	1	0	1	0	0
Apof	-2.50275	0.0305202	0.86245	0.60171	2.3685	0.0412372	1	0	1	0	0
Serpine2	-1.64675	0.0537191	0.5315	0.658943	2.338	0.00617045	1	0	1	0	0
Sult1e1	-2.65475	0.00495193	0.5839	0.657868	2.27725	0.0151354	1	0	1	0	0
2010007H06Rik	-2.865	0.0210842	0.8072	0.648753	2.26675	0.0698004	1	0	1	0	0
Cyp4a12a	-2.8545	0.0288616	0.978	0.600193	2.24875	0.0892131	1	0	1	0	0
Bpgm	-2.324	0.0427802	0.35905	0.846633	2.24525	0.0484535	1	0	1	0	0
Suox	-1.8015	0.00266003	0.6513	0.439557	2.19825	0.000521937	1	0	1	0	0
Fgfbp1	-3.61875	0.0203775	1.11565	0.615476	2.107	0.197954	1	0	1	0	0
Fam3b	-2.2785	0.0659114	0.63	0.725798	2.049	0.0979022	1	0	1	0	0
Nefh	-2.386	0.101662	0.3576	0.879787	2.00925	0.171055	1	0	1	0	0
Shisa4	-1.39025	0.160999	0.44805	0.74236	1.952	0.0328818	1	0	1	0	0
Cited1	-2.41825	0.0570143	1.0431	0.559255	1.94175	0.131049	1	0	1	0	0
Defb2	-2.437	0.00536281	1.0706	0.405601	1.919	0.0240547	1	0	1	0	0
Tnnc2	-1.683	0.0629332	0.555	0.663696	1.90175	0.0320608	1	0	1	0	0
Mme	-0.87625	0.0759112	-0.2263	0.753877	1.80925	0.000521937	1	0	1	0	0
Coro2a	-1.569	0.0400051	0.04955	0.973631	1.74175	0.0204026	1	0	1	0	0
Mthfd2	-2.25625	0.00620929	0.71655	0.534902	1.68625	0.0363468	1	0	1	0	0
Pfkfb3	-2.53725	0.0146394	0.5435	0.714364	1.6745	0.101708	1	0	1	0	0
Casq1	-1.396	0.188111	0.44225	0.761294	1.659	0.091008	1	0	1	0	0
P2rx1	-1.34075	0.0712486	0.53975	0.604767	1.611	0.0260959	1	0	1	0	0
Pdlim2	-1.2015	0.0172482	0.1639	0.835095	1.59325	0.00196029	1	0	1	0	0
Fhod3	-1.348	0.0207907	0.45165	0.58973	1.54125	0.0089679	1	0	1	0	0
Defb11	-1.499	0.139388	0.5713	0.67599	1.4675	0.133574	1	0	1	0	0
Aldh1a1	-1.40575	0.00278283	0.55325	0.4109	1.44025	0.00196029	1	0	1	0	0
Hmgn3	-1.09425	0.0422749	0.23075	0.778453	1.323	0.0151354	1	0	1	0	0
Ccnd1	-1.18725	0.168604	0.5208	0.648766	1.3105	0.105829	1	0	1	0	0
Apol7a	-1.08075	0.0729402	0.5064	0.548722	1.30975	0.0258323	1	0	1	0	0
Actg2	-1.62775	0.0721306	0.78635	0.538276	1.309	0.156894	1	0	1	0	0
Trpv6	-1.4765	0.102612	0.5374	0.667043	1.2215	0.182663	1	0	1	0	0
Golt1a	-1.273	0.0207907	0.93295	0.293677	1.22125	0.0247188	1	0	1	0	0
Hspb6	-1.33825	0.0230421	0.27315	0.754031	1.17925	0.0438598	1	0	1	0	0
Slco1a5	-0.81025	0.199426	0.46775	0.565574	1.1775	0.0397367	1	0	1	0	0
Cyp2j13	-1.537	0.0545043	0.11285	0.939054	1.17675	0.148725	1	0	1	0	0
Sost	-0.96875	0.0400468	0.37645	0.573409	1.1675	0.0143939	1	0	1	0	0
Dusp4	-1.844	0.0203775	0.3582	0.762836	1.1675	0.152436	1	0	1	0	0
Alpl	-1.17925	0.0248241	0.4494	0.544857	1.1425	0.0272585	1	0	1	0	0
2610017I09Rik	-1.384	0.0854176	0.8033	0.475414	1.09725	0.185005	1	0	1	0	0
Slc26a3	-1.1	0.0103347	0.3423	0.565574	1.08325	0.0105504	1	0	1	0	0
Sgms2	-1.492	0.0431702	0.05095	0.973257	1.068	0.161244	1	0	1	0	0
Mt3	-1.9525	0.00682194	1.17125	0.30103	1.02275	0.164115	1	0	1	0	0
2700046A07Rik	-1.30875	0.0695757	0.44355	0.661812	1.0045	0.177018	1	0	1	0	0
Cyp4f15	-0.9255	0.0172482	0.34155	0.527116	0.99525	0.00994939	1	0	1	0	0
Hapln4	-0.9495	0.0359884	0.71935	0.324965	0.9875	0.0264292	1	0	1	0	0
Fst	-1.03	0.084987	0.1997	0.829856	0.9445	0.111795	1	0	1	0	0
Ptprz1	-0.83825	0.0537013	0.1082	0.880574	0.93725	0.0269122	1	0	1	0	0
Gmppb	-0.90425	0.162641	0.46505	0.591757	0.937	0.129039	1	0	1	0	0
Susd2	-1.04125	0.0724107	0.52665	0.514775	0.9295	0.108331	1	0	1	0	0
Lect1	-1.6645	0.0028689	0.3703	0.631136	0.91575	0.0938189	1	0	1	0	0
Tpm2	-0.69475	0.0575903	0.2806	0.588938	0.8985	0.0144097	1	0	1	0	0
Pfkfb4	-1.02725	0.0111967	0.41505	0.465395	0.89675	0.0225482	1	0	1	0	0
Col6a3	-0.97675	0.128585	0.33705	0.704429	0.89	0.158373	1	0	1	0	0
2310046K01Rik	-1.282	0.00506092	0.52005	0.431302	0.8895	0.0470702	1	0	1	0	0
Psph	-0.66175	0.122393	-0.0477	0.951223	0.869	0.0313976	1	0	1	0	0
Nkd1	-0.8085	0.00878849	0.55415	0.281843	0.86775	0.00449378	1	0	1	0	0
2610029I01Rik	-0.7145	0.108195	0.26605	0.663291	0.85475	0.0441701	1	0	1	0	0
Ptgs1	-1.12075	0.0593191	0.2329	0.797452	0.854	0.161761	1	0	1	0	0
Cdr2	-0.86075	0.0769966	0.34225	0.616654	0.8475	0.0796364	1	0	1	0	0
Srm	-0.66925	0.102612	0.3651	0.514775	0.84075	0.0325756	1	0	1	0	0
Calml4	-0.94475	0.0540602	0.39955	0.563724	0.835	0.0892503	1	0	1	0	0
Myl9	-0.843	0.183755	-0.0083	0.995006	0.83375	0.166996	1	0	1	0	0
Htra4	-0.97225	0.0270679	0.11165	0.879357	0.8315	0.0577487	1	0	1	0	0
Crym	-0.7645	0.182146	0.2117	0.793693	0.8265	0.123487	1	0	1	0	0
Aldh18a1	-1.10425	0.0258822	0.44025	0.529391	0.82625	0.0981537	1	0	1	0	0
Smarcd3	-0.78225	0.11679	0.504	0.460978	0.826	0.0872438	1	0	1	0	0
Hoxb9	-0.86475	0.0433025	0.3759	0.538276	0.8175	0.0545931	1	0	1	0	0
Gnat2	-0.81175	0.0124063	0.5264	0.299071	0.81725	0.0110258	1	0	1	0	0
4930520O04Rik	-0.6575	0.0580905	0.17825	0.722143	0.803	0.0182601	1	0	1	0	0
Mylk	-0.79725	0.0828199	0.14075	0.847454	0.79825	0.0796364	1	0	1	0	0
Sort1	-0.76475	0.0841017	0.21865	0.730691	0.792	0.0696275	1	0	1	0	0
Ptpla	-0.75675	0.140498	0.20245	0.785435	0.79125	0.105935	1	0	1	0	0
Gspt2	-0.87925	0.0678749	0.1511	0.844108	0.7895	0.100209	1	0	1	0	0
Slc35b1	-0.6645	0.0586599	0.27445	0.585182	0.78	0.0232607	1	0	1	0	0
Gdf15	-0.60975	0.0974053	0.2395	0.636605	0.77575	0.0272585	1	0	1	0	0
Acta2	-0.84025	0.0653827	0.33895	0.599498	0.77025	0.0910519	1	0	1	0	0
6030407O03Rik	-1.01825	0.0545716	0.58305	0.448855	0.75275	0.165908	1	0	1	0	0
AI593442	-0.85975	0.0850701	0.1068	0.900574	0.73325	0.144847	1	0	1	0	0
Gprc6a	-1.156	0.000948935	0.27815	0.5608	0.7295	0.0277413	1	0	1	0	0
Synm	-0.82225	0.111607	0.2997	0.672547	0.72875	0.155553	1	0	1	0	0
Slco4a1	-0.6535	0.0305202	0.4064	0.387603	0.72725	0.0168866	1	0	1	0	0
Tinagl1	-0.7055	0.0207907	0.35095	0.431302	0.7245	0.0174904	1	0	1	0	0
Greb1	-0.80425	0.00913907	0.34005	0.443569	0.72075	0.0174904	1	0	1	0	0
C1s	-0.98025	0.0248241	0.3467	0.580151	0.71825	0.103356	1	0	1	0	0
Acrv1	-1.3675	0.0031467	0.29085	0.652124	0.717	0.11841	1	0	1	0	0
Phyh	-0.81325	0.0207907	0.00755	0.992349	0.713	0.0424135	1	0	1	0	0
Tst	-0.96525	0.0404037	0.56855	0.413915	0.712	0.137417	1	0	1	0	0
Kank4	-0.56	0.123858	0.24475	0.619558	0.71125	0.0397367	1	0	1	0	0
Tox	-0.98925	0.000948935	-0.1357	0.752307	0.71125	0.0151354	1	0	1	0	0
Chrdl1	-0.701	0.0579037	0.0544	0.935484	0.707	0.0513711	1	0	1	0	0
Bdh1	-1.03025	0.0307942	0.3658	0.59304	0.70675	0.150889	1	0	1	0	0
8430426J06Rik	-0.53	0.0359128	0.35575	0.374811	0.70275	0.00542595	1	0	1	0	0
Nr4a3	-0.76025	0.0684941	0.2765	0.637421	0.7005	0.0922355	1	0	1	0	0
Mthfd1l	-0.38025	0.182146	-0.07355	0.864864	0.695	0.00873668	1	0	1	0	0
Sec24d	-0.79625	0.125417	-0.11725	0.889566	0.69325	0.179939	1	0	1	0	0
Sp5	-0.65175	0.120533	0.0747	0.91509	0.6915	0.0876899	1	0	1	0	0
Ggt7	-0.612	0.159019	0.2856	0.620346	0.684	0.0948547	1	0	1	0	0
Fabp3	-0.41875	0.183567	0.3922	0.387603	0.68375	0.0178732	1	0	1	0	0
Penk	-1.14	0.0172482	0.0086	0.993369	0.6705	0.169559	1	0	1	0	0
Cux2	-0.618	0.0200299	0.4562	0.282957	0.66775	0.0123767	1	0	1	0	0
Ssr2	-0.68325	0.170978	0.1583	0.829365	0.66225	0.1673	1	0	1	0	0
Fas	-0.58675	0.0770951	-0.02245	0.973257	0.6555	0.0438598	1	0	1	0	0
Dnajb9	-0.57725	0.0659114	0.03785	0.949525	0.65475	0.0335835	1	0	1	0	0
Bet1	-0.5995	0.0833571	0.024	0.973212	0.6525	0.052872	1	0	1	0	0
Ldb3	-0.5555	0.0848707	0.1462	0.755887	0.65075	0.0394633	1	0	1	0	0
Gars	-0.929	0.0162602	0.13715	0.816175	0.6495	0.0885893	1	0	1	0	0
Zfp9	-0.7435	0.00791563	0.07965	0.859487	0.643	0.0179657	1	0	1	0	0
Npy6r	-0.76025	0.0422749	0.2772	0.60313	0.641	0.0903139	1	0	1	0	0
Myh11	-0.8995	0.040881	0.22545	0.725731	0.639	0.15886	1	0	1	0	0
Bves	-0.58025	0.128585	0.1866	0.725705	0.63425	0.0854829	1	0	1	0	0
Dhtkd1	-0.838	0.0603986	-0.1518	0.829215	0.63075	0.169508	1	0	1	0	0
Anln	-0.65575	0.0422749	-0.0194	0.975607	0.63075	0.0489518	1	0	1	0	0
Tcf23	-0.72625	0.135953	0.5998	0.402033	0.62975	0.194563	1	0	1	0	0
Uba5	-0.7575	0.0502778	0.30525	0.579541	0.62525	0.106652	1	0	1	0	0
Gstm2	-0.53125	0.150988	0.21235	0.668378	0.6245	0.0742475	1	0	1	0	0
Dnaja4	-0.585	0.168541	0.2485	0.658943	0.61925	0.12358	1	0	1	0	0
Slc18a1	-0.71175	0.0742821	0.12475	0.844859	0.61925	0.122254	1	0	1	0	0
Kcng1	-0.4785	0.11679	0.2407	0.561578	0.6125	0.0341347	1	0	1	0	0
Gadd45g	-1.02575	0.0151581	0.5414	0.39682	0.612	0.149502	1	0	1	0	0
Eif1a	-0.69525	0.0924335	0.07635	0.913464	0.6105	0.137585	1	0	1	0	0
Mpi	-0.62775	0.00437834	0.23465	0.450226	0.60825	0.00521306	1	0	1	0	0
Prkcdbp	-0.65575	0.137756	0.17285	0.787431	0.60075	0.164115	1	0	1	0	0
Ank1	-0.6285	0.0112945	0.168	0.626352	0.59675	0.015205	1	0	1	0	0
Gal	-0.6105	0.100965	0.19855	0.705277	0.5955	0.101472	1	0	1	0	0
4930412O13Rik	-0.99375	0.0155281	0.3814	0.500963	0.59475	0.150075	1	0	1	0	0
Spcs3	-0.67	0.0974053	0.16785	0.779257	0.5845	0.147093	1	0	1	0	0
Drg2	-0.57325	0.0259712	0.3514	0.380487	0.581	0.0226536	1	0	1	0	0
Gchfr	-0.57525	0.164031	0.24155	0.659044	0.578	0.143241	1	0	1	0	0
Ramp2	-0.6385	0.117409	0.17035	0.772469	0.57275	0.15467	1	0	1	0	0
Vipr1	-0.66375	0.0028689	0.35755	0.294817	0.5725	0.00864997	1	0	1	0	0
Nyx	-0.64475	0.0850915	0.53145	0.373136	0.5705	0.129103	1	0	1	0	0
Gramd1a	-0.74425	0.0587415	0.4844	0.405601	0.5675	0.159741	1	0	1	0	0
Ctns	-0.529	0.135417	-0.0597	0.918555	0.5675	0.0927056	1	0	1	0	0
Sult5a1	-0.81025	0.0111967	0.53295	0.293677	0.5665	0.071945	1	0	1	0	0
Tle2	-0.43075	0.156087	0.39165	0.380271	0.56475	0.0450758	1	0	1	0	0
Dmpk	-0.539	0.0953725	0.31765	0.477294	0.56425	0.0742475	1	0	1	0	0
Dnajb11	-0.5405	0.0777339	0.37835	0.403869	0.5625	0.0612024	1	0	1	0	0
Cdc7	-0.32825	0.0556496	0.084	0.735455	0.56025	0.00171958	1	0	1	0	0
Fgd6	-0.6065	0.100801	-0.0956	0.872503	0.5565	0.127578	1	0	1	0	0
Phgdh	-0.787	0.0172482	0.38935	0.415432	0.555	0.0911509	1	0	1	0	0
Fkbp11	-0.631	0.039154	0.34475	0.437247	0.54975	0.0722695	1	0	1	0	0
Atp2a2	-0.498	0.0540602	0.07615	0.856241	0.546	0.0313976	1	0	1	0	0
Syvn1	-0.547	0.0587415	0.4157	0.372054	0.545	0.0561969	1	0	1	0	0
Synpo2	-0.60775	0.135417	0.42305	0.450127	0.544	0.174941	1	0	1	0	0
Scnn1g	-0.389	0.101662	0.24885	0.45055	0.5405	0.0179827	1	0	1	0	0
1700029F09Rik	-0.54375	0.193279	0.08045	0.904649	0.53875	0.176446	1	0	1	0	0
Uso1	-0.63125	0.0163359	0.1078	0.785116	0.5385	0.034763	1	0	1	0	0
Clic3	-0.45875	0.128119	0.3165	0.44931	0.53475	0.0612854	1	0	1	0	0
Spock1	-0.67125	0.080425	0.19055	0.730691	0.53275	0.17733	1	0	1	0	0
Hs3st3a1	-0.40225	0.163648	0.28055	0.466213	0.53	0.0474773	1	0	1	0	0
Glul	-0.83375	0.0177639	0.04135	0.949973	0.529	0.137585	1	0	1	0	0
Stac	-0.489	0.143773	0.389	0.405601	0.526	0.0981537	1	0	1	0	0
Ccbe1	-0.6215	0.0904764	0.05825	0.927288	0.525	0.155753	1	0	1	0	0
Grk5	-0.64475	0.0695795	0.0965	0.86672	0.516	0.154251	1	0	1	0	0
AU040320	-0.51725	0.0684941	0.165	0.682184	0.51175	0.0698004	1	0	1	0	0
Abca5	-0.80925	0.0200299	0.0262	0.971289	0.51025	0.150416	1	0	1	0	0
Synpr	-0.528	0.0203775	0.091	0.792261	0.50975	0.0226536	1	0	1	0	0
4931414P19Rik	-0.53875	0.0802741	0.1858	0.667636	0.50875	0.0964145	1	0	1	0	0
Pdlim7	-0.53325	0.159253	0.262	0.60313	0.5035	0.170369	1	0	1	0	0
Mx1	-1.0595	0.00180041	0.15385	0.749355	0.50025	0.130666	1	0	1	0	0
Msra	-0.42775	0.0712486	-0.06865	0.85864	0.496	0.0325756	1	0	1	0	0
Ttc7b	-0.58175	0.0240526	0.00295	0.995285	0.494	0.052872	1	0	1	0	0
Hhip	-0.49525	0.127652	-0.05575	0.91846	0.494	0.115844	1	0	1	0	0
Impdh1	-0.412	0.0708194	0.4202	0.267802	0.48275	0.0303805	1	0	1	0	0
BC023829	-0.2335	0.185329	-0.0123	0.971289	0.48225	0.00306083	1	0	1	0	0
Preb	-0.5515	0.0305202	0.35255	0.378551	0.48175	0.0571021	1	0	1	0	0
Fam86	-0.48025	0.154648	0.42475	0.387603	0.481	0.136468	1	0	1	0	0
Cog6	-0.38875	0.125388	-0.01625	0.973325	0.481	0.0441666	1	0	1	0	0
Tph1	-0.72475	0.0177952	0.2024	0.639075	0.477	0.122224	1	0	1	0	0
Surf4	-0.63125	0.0482207	0.272	0.543766	0.47675	0.143224	1	0	1	0	0
Ism1	-0.61175	0.00436735	0.17095	0.565074	0.475	0.0225482	1	0	1	0	0
Tdo2	-0.56925	0.0203775	0.2274	0.505861	0.47475	0.0491817	1	0	1	0	0
Stt3b	-0.4425	0.100996	0.01065	0.98524	0.471	0.0737286	1	0	1	0	0
Aifm2	-0.5175	0.125076	0.20215	0.65841	0.471	0.155147	1	0	1	0	0
Mvd	-0.741	0.00392436	0.49165	0.249783	0.46975	0.0594355	1	0	1	0	0
1190007F08Rik	-0.60825	0.00865718	0.4064	0.281843	0.468	0.0394633	1	0	1	0	0
Ryr2	-0.377	0.0953725	0.1349	0.666647	0.468	0.0313976	1	0	1	0	0
Gstm7	-0.51925	0.0783572	0.03475	0.949701	0.4675	0.112172	1	0	1	0	0
Cope	-0.38775	0.109826	0.08265	0.823145	0.46625	0.0441528	1	0	1	0	0
Nwd1	-0.56325	0.089713	0.3699	0.436002	0.4565	0.177565	1	0	1	0	0
Tagap	-0.382	0.0907894	0.07825	0.822258	0.455	0.0387457	1	0	1	0	0
Adamts8	-0.657	0.0431702	0.2879	0.531765	0.45475	0.179631	1	0	1	0	0
Dad1	-0.444	0.125417	0.18435	0.638969	0.45475	0.102343	1	0	1	0	0
Yars	-0.58325	0.0433025	0.44035	0.339377	0.4545	0.121989	1	0	1	0	0
Ufsp2	-0.526	0.0529483	0.02375	0.967156	0.4525	0.0949295	1	0	1	0	0
Bag3	-0.45475	0.173389	-0.0069	0.992171	0.4515	0.158166	1	0	1	0	0
Nt5dc3	-0.50025	0.0989366	0.20935	0.617823	0.45075	0.133521	1	0	1	0	0
H1f0	-0.51125	0.0490643	0.05665	0.899248	0.44975	0.0855875	1	0	1	0	0
Srprb	-0.49475	0.101662	0.20385	0.622997	0.446	0.136468	1	0	1	0	0
Rorb	-0.425	0.0924847	0.1069	0.774049	0.44525	0.0723259	1	0	1	0	0
Ssr4	-0.47025	0.0305135	0.2452	0.439479	0.44225	0.041617	1	0	1	0	0
Slc28a3	-0.60775	0.0273069	0.2273	0.563336	0.43575	0.12097	1	0	1	0	0
Adal	-0.31325	0.175107	-0.00285	0.995139	0.42825	0.0438598	1	0	1	0	0
Nt5e	-0.521	0.0230421	0.07135	0.847535	0.42775	0.0603471	1	0	1	0	0
Mars	-0.61025	0.0504015	0.38995	0.403869	0.4275	0.188875	1	0	1	0	0
Hmbs	-0.4005	0.101662	0.2027	0.544858	0.42675	0.0742475	1	0	1	0	0
Tars	-0.459	0.0782006	0.0964	0.810458	0.42575	0.100037	1	0	1	0	0
Copg	-0.40325	0.124007	0.15585	0.660519	0.42525	0.0911428	1	0	1	0	0
Ctps	-0.35175	0.0715855	0.1887	0.488222	0.425	0.0258323	1	0	1	0	0
D6Wsu116e	-0.73275	0.00478105	0.18495	0.606214	0.42375	0.0966645	1	0	1	0	0
Lao1	-0.55675	0.0407661	0.432	0.324965	0.41875	0.130853	1	0	1	0	0
Pnkd	-0.5985	0.040881	0.2316	0.580151	0.41475	0.171308	1	0	1	0	0
Gpr155	-0.59875	0.037125	-0.12145	0.780957	0.4105	0.164453	1	0	1	0	0
Fut8	-0.5695	0.0260815	0.26995	0.464711	0.40925	0.116529	1	0	1	0	0
Phf19	-0.5195	0.0260815	0.33695	0.373562	0.408	0.0855875	1	0	1	0	0
Paqr5	-0.35725	0.197006	0.0985	0.800824	0.40375	0.114401	1	0	1	0	0
Gfra1	-0.34575	0.0859772	0.1125	0.695265	0.39625	0.0438598	1	0	1	0	0
Odc1	-0.43525	0.113186	0.08545	0.840027	0.38575	0.156894	1	0	1	0	0
Micall1	-0.3295	0.177628	0.09375	0.786887	0.382	0.0928801	1	0	1	0	0
Ldlr	-0.468	0.0537013	0.3288	0.380487	0.38175	0.11802	1	0	1	0	0
Wfs1	-0.485	0.0654394	0.12035	0.757048	0.3815	0.156992	1	0	1	0	0
Deb1	-0.54825	0.0163359	0.15075	0.635235	0.3805	0.0916586	1	0	1	0	0
Atg4a	-0.29375	0.14335	0.08065	0.780469	0.378	0.0439708	1	0	1	0	0
Slc11a2	-0.53125	0.0248136	0.19705	0.557972	0.376	0.117512	1	0	1	0	0
Fpgs	-0.36125	0.173147	0.12685	0.724008	0.37125	0.139923	1	0	1	0	0
Ssr3	-0.39725	0.0537013	-0.0257	0.947771	0.3705	0.0710219	1	0	1	0	0
Necap1	-0.51425	0.0561514	-0.0631	0.889499	0.36975	0.184958	1	0	1	0	0
Tmem85	-0.41025	0.0172482	0.08415	0.733618	0.369	0.0264824	1	0	1	0	0
Dcun1d3	-0.54275	0.00865718	0.17155	0.550777	0.36675	0.0722188	1	0	1	0	0
Mdh1	-0.338	0.0372179	0.1349	0.556496	0.36425	0.0226536	1	0	1	0	0
Cntn6	-0.33975	0.139887	-0.09405	0.775641	0.36375	0.0965793	1	0	1	0	0
Gmppa	-0.40725	0.0436863	0.2963	0.362756	0.36275	0.0751545	1	0	1	0	0
3110073H01Rik	-0.378	0.157672	-0.0055	0.992349	0.3625	0.160958	1	0	1	0	0
Sh3bgr	-0.29875	0.160999	0.21275	0.45522	0.35725	0.0742475	1	0	1	0	0
Spon1	-0.4715	0.0273069	0.14625	0.631136	0.357	0.0983668	1	0	1	0	0
Tmem120b	-0.4195	0.0436863	0.27595	0.395139	0.35325	0.0927056	1	0	1	0	0
Nomo1	-0.43875	0.0695757	0.1574	0.642741	0.3525	0.151837	1	0	1	0	0
Rgr	-0.396	0.145724	0.1816	0.618904	0.352	0.1921	1	0	1	0	0
Slc1a1	-0.35375	0.181768	0.17685	0.610557	0.351	0.164115	1	0	1	0	0
Tmem39a	-0.31225	0.139887	0.0999	0.731966	0.349	0.0847323	1	0	1	0	0
Tpst2	-0.442	0.0699214	0.11635	0.744656	0.34025	0.177018	1	0	1	0	0
Atp11a	-0.28275	0.126779	-0.0687	0.801398	0.33875	0.0527396	1	0	1	0	0
1110065P20Rik	-0.51575	0.0173931	0.23835	0.448855	0.33775	0.12102	1	0	1	0	0
Mbd1	-0.44275	0.0203775	0.19155	0.477294	0.3355	0.0796364	1	0	1	0	0
Klhl14	-0.43925	0.0742821	0.32275	0.393918	0.3345	0.190782	1	0	1	0	0
Adm2	-0.42075	0.0751352	0.4434	0.267802	0.3275	0.17874	1	0	1	0	0
Arhgap28	-0.345	0.125417	0.21175	0.486734	0.327	0.136069	1	0	1	0	0
Rab3a	-0.388	0.061541	0.25945	0.403869	0.3255	0.119651	1	0	1	0	0
Mrps12	-0.347	0.101662	0.281	0.380487	0.32525	0.119629	1	0	1	0	0
1700026D08Rik	-0.3195	0.0587415	0.1585	0.502026	0.32275	0.0523061	1	0	1	0	0
Slc17a9	-0.4365	0.0490643	0.3094	0.377196	0.318	0.163663	1	0	1	0	0
D16Ertd472e	-0.31575	0.099243	0.0934	0.730691	0.3165	0.091008	1	0	1	0	0
Tmem167	-0.27625	0.0780861	0.0433	0.864758	0.311	0.0432686	1	0	1	0	0
Sec23ip	-0.409	0.0248241	0.08285	0.761294	0.3075	0.0945572	1	0	1	0	0
Chst13	-0.2555	0.0685073	0.1715	0.405601	0.30625	0.0254239	1	0	1	0	0
Slc25a30	-0.66375	0.00083816	0.03865	0.907442	0.302	0.115719	1	0	1	0	0
Papss2	-0.369	0.0305202	-0.0425	0.882662	0.2975	0.0856432	1	0	1	0	0
Tfg	-0.24675	0.135417	0.0252	0.927895	0.2935	0.0591715	1	0	1	0	0
Cep76	-0.2855	0.0568486	0.0551	0.812343	0.292	0.0474482	1	0	1	0	0
Lman2	-0.3595	0.0715244	0.34635	0.281843	0.28825	0.156894	1	0	1	0	0
Gosr2	-0.3385	0.0508139	0.183	0.45791	0.288	0.0965793	1	0	1	0	0
Hcfc2	-0.5175	0.003096	0.0101	0.975607	0.2875	0.0931656	1	0	1	0	0
Arid3a	-0.33	0.128585	0.29065	0.375983	0.2855	0.188801	1	0	1	0	0
Cyp2d34	-0.3215	0.124007	0.3584	0.281843	0.285	0.166595	1	0	1	0	0
Ppp1r12b	-0.33675	0.0613993	0.1531	0.543648	0.28	0.122868	1	0	1	0	0
Foxred1	-0.29325	0.139887	0.0729	0.801547	0.27825	0.149323	1	0	1	0	0
Acot6	-0.3195	0.047303	0.1321	0.562446	0.2765	0.0883671	1	0	1	0	0
Fosl1	-0.21475	0.1618	0.21545	0.350048	0.272	0.0559878	1	0	1	0	0
Trpm5	-0.21925	0.150268	0.2845	0.248704	0.2705	0.0574134	1	0	1	0	0
C2cd2l	-0.42	0.0163359	0.2017	0.424946	0.27	0.122224	1	0	1	0	0
2610020H08Rik	-0.319	0.0623747	0.14685	0.541591	0.269	0.118323	1	0	1	0	0
Gpr150	-0.3225	0.0511711	0.08275	0.730691	0.2615	0.116759	1	0	1	0	0
Uhrf1bp1	-0.369	0.040881	0.15685	0.539971	0.2585	0.165233	1	0	1	0	0
Lrp2	-0.29975	0.0492118	0.16765	0.448855	0.25825	0.091008	1	0	1	0	0
Ssr1	-0.41675	0.0230421	0.1609	0.538103	0.25675	0.178907	1	0	1	0	0
Nlgn1	-0.274	0.101662	0.02935	0.91843	0.244	0.141635	1	0	1	0	0
4930522H14Rik	-0.28625	0.101065	0.13225	0.587749	0.2335	0.188968	1	0	1	0	0
Ewsr1	-0.289	0.0487192	-0.0478	0.836285	0.23025	0.120047	1	0	1	0	0
4930428F12Rik	-0.23425	0.158213	0.31905	0.248704	0.221	0.169559	1	0	1	0	0
Kcnj4	-0.29125	0.0673846	0.27985	0.281843	0.22	0.181905	1	0	1	0	0
Camk4	-0.2775	0.0637837	0.08905	0.673734	0.2185	0.152258	1	0	1	0	0
Mmab	-0.231	0.113213	0.1043	0.601311	0.218	0.127045	1	0	1	0	0
4930448K12Rik	-0.217	0.176409	0.19345	0.40201	0.2085	0.17822	1	0	1	0	0
Mut	-0.21	0.150872	-0.026	0.913488	0.18575	0.19913	1	0	1	0	0
Pvr	0.211	0.145083	-0.2082	0.339377	-0.19725	0.162052	1	0	1	0	0
Strada	0.25925	0.0742821	-0.09225	0.652124	-0.20475	0.168182	1	0	1	0	0
Gabbr1	0.344	0.0197216	-0.17255	0.419303	-0.208	0.166534	1	0	1	0	0
Nelf	0.3645	0.0203775	-0.0229	0.937034	-0.21425	0.193618	1	0	1	0	0
Slc44a1	0.22375	0.197006	-0.17685	0.445471	-0.21625	0.193556	1	0	1	0	0
Smarce1	0.17125	0.132206	-0.03085	0.863194	-0.21725	0.0432686	1	0	1	0	0
2700060E02Rik	0.17975	0.125417	-0.0693	0.662627	-0.2225	0.0441666	1	0	1	0	0
Trio	0.259	0.0422749	-0.18035	0.374811	-0.22625	0.0791411	1	0	1	0	0
Foxj2	0.24775	0.147341	-0.0644	0.794596	-0.22775	0.174772	1	0	1	0	0
6430527G18Rik	0.249	0.0570143	-0.2216	0.293677	-0.23825	0.0661637	1	0	1	0	0
Tbc1d24	0.363	0.0383427	-0.09635	0.702765	-0.2405	0.188253	1	0	1	0	0
Cct4	0.242	0.10481	-0.00865	0.975607	-0.24325	0.0949711	1	0	1	0	0
Hdac3	0.24625	0.163648	-0.1316	0.57722	-0.25	0.137585	1	0	1	0	0
Wdsub1	0.2425	0.197006	-0.19665	0.432672	-0.25225	0.152436	1	0	1	0	0
Sash1	0.2315	0.197006	-0.1767	0.45055	-0.26	0.117423	1	0	1	0	0
Lyrm2	0.28425	0.104063	-0.3332	0.249783	-0.262	0.130354	1	0	1	0	0
4930534B04Rik	0.2585	0.100965	-0.12915	0.550777	-0.26225	0.0892503	1	0	1	0	0
9230115E21Rik	0.439	0.0243958	-0.1362	0.621289	-0.26375	0.198603	1	0	1	0	0
Apoa1bp	0.24475	0.187746	-0.0748	0.771034	-0.2655	0.126638	1	0	1	0	0
Ptpra	0.222	0.188922	-0.25095	0.324965	-0.269	0.0865411	1	0	1	0	0
Tcf12	0.2935	0.139887	-0.14015	0.601126	-0.27225	0.160489	1	0	1	0	0
Cnih4	0.321	0.0308746	-0.06355	0.78071	-0.273	0.068835	1	0	1	0	0
Otud5	0.22325	0.141281	0.0157	0.955109	-0.2735	0.0546194	1	0	1	0	0
Wiz	0.3335	0.0866454	-0.049	0.877594	-0.2775	0.159262	1	0	1	0	0
2610528E23Rik	0.32675	0.128119	-0.1475	0.612556	-0.278	0.19653	1	0	1	0	0
4632434I11Rik	0.326	0.0841374	-0.1344	0.61009	-0.2845	0.133022	1	0	1	0	0
Tprgl	0.31125	0.0528198	-0.13995	0.537521	-0.2875	0.0724997	1	0	1	0	0
C130090I23Rik	0.375	0.0394291	-0.3687	0.248704	-0.289	0.115717	1	0	1	0	0
Gnai2	0.2695	0.157882	-0.0557	0.847369	-0.293	0.10337	1	0	1	0	0
Rnaseh2b	0.46075	0.0288011	-0.3737	0.281843	-0.2965	0.177497	1	0	1	0	0
A530079E22Rik	0.39475	0.0695757	-0.17435	0.567255	-0.30075	0.180086	1	0	1	0	0
Atp9a	0.32725	0.139887	-0.0413	0.910912	-0.301	0.164115	1	0	1	0	0
Dlg1	0.287	0.122102	-0.2249	0.403869	-0.30175	0.090962	1	0	1	0	0
Mrrf	0.36475	0.0260815	-0.03305	0.908893	-0.30475	0.0632037	1	0	1	0	0
Zc3h4	0.3005	0.156409	-0.19405	0.487795	-0.30575	0.132453	1	0	1	0	0
Rgn	0.53025	0.00392436	-0.30245	0.293677	-0.30625	0.091008	1	0	1	0	0
2810432L12Rik	0.33175	0.135244	-0.1585	0.597816	-0.3085	0.153933	1	0	1	0	0
Mettl2	0.33625	0.0381974	-0.08875	0.705117	-0.3155	0.0484535	1	0	1	0	0
Acss2	0.39925	0.0273069	-0.1009	0.701607	-0.31575	0.0855875	1	0	1	0	0
Rpusd1	0.327	0.0407661	-0.1757	0.449354	-0.31625	0.0451314	1	0	1	0	0
Plekhh2	0.387	0.0258822	-0.14145	0.565644	-0.32275	0.0621751	1	0	1	0	0
N4bp1	0.212	0.173147	-0.1043	0.611905	-0.32325	0.0231814	1	0	1	0	0
Clta	0.221	0.166384	-0.0917	0.665889	-0.32925	0.0252411	1	0	1	0	0
Zfp59	0.2785	0.123831	-0.16615	0.493079	-0.33325	0.0508263	1	0	1	0	0
Kif3a	0.28525	0.178028	-0.313	0.324965	-0.3345	0.0903807	1	0	1	0	0
5930403N24Rik	0.39	0.12374	-0.2094	0.541591	-0.3355	0.18359	1	0	1	0	0
Ablim1	0.4345	0.0850701	-0.1762	0.617823	-0.33675	0.19717	1	0	1	0	0
Sfi1	0.51575	0.0149863	0.123	0.677629	-0.3375	0.106124	1	0	1	0	0
Vezt	0.30475	0.0288616	-0.27905	0.248704	-0.338	0.016406	1	0	1	0	0
Map3k4	0.20925	0.183567	-0.0111	0.970997	-0.342	0.0178732	1	0	1	0	0
Lama5	0.283	0.0926214	0.0467	0.863724	-0.34275	0.0349056	1	0	1	0	0
Cables1	0.27625	0.0247442	-0.1781	0.371405	-0.34525	0.0053466	1	0	1	0	0
1810043G02Rik	0.22825	0.185176	-0.1304	0.56191	-0.34575	0.0264292	1	0	1	0	0
4930402H24Rik	0.38775	0.0400468	-0.19045	0.477043	-0.34575	0.0661637	1	0	1	0	0
Frg1	0.3085	0.0876497	-0.18045	0.474589	-0.347	0.0484535	1	0	1	0	0
Spr	0.34325	0.0590291	-0.22265	0.405601	-0.34825	0.0516788	1	0	1	0	0
Vrk3	0.29175	0.066424	-0.15065	0.497407	-0.35275	0.0231868	1	0	1	0	0
Large	0.4475	0.0122542	-0.22485	0.403869	-0.353	0.0432686	1	0	1	0	0
Tlr5	0.39575	0.0570143	-0.28145	0.380487	-0.35475	0.0882327	1	0	1	0	0
Muted	0.4015	0.0848707	-0.1614	0.619672	-0.3565	0.126388	1	0	1	0	0
Rras	0.46575	0.0712486	-0.27395	0.454531	-0.35725	0.179786	1	0	1	0	0
Prpf19	0.46975	0.020511	-0.11575	0.692508	-0.3595	0.0781943	1	0	1	0	0
Nek8	0.33075	0.177864	-0.22695	0.479318	-0.3655	0.110691	1	0	1	0	0
Zfp618	0.2665	0.139887	-0.10265	0.672808	-0.3655	0.0301322	1	0	1	0	0
Anapc2	0.334	0.0785564	-0.16105	0.542481	-0.36675	0.0484535	1	0	1	0	0
Ascc2	0.30125	0.164691	-0.05	0.883497	-0.36925	0.0688605	1	0	1	0	0
Mvp	0.48125	0.0245399	-0.1006	0.750444	-0.375	0.083152	1	0	1	0	0
Notch1	0.33975	0.128119	-0.0546	0.877594	-0.37525	0.0802326	1	0	1	0	0
Snx21	0.34025	0.0742821	-0.04215	0.895475	-0.37525	0.0441666	1	0	1	0	0
Fam164a	0.44425	0.0581085	-0.30665	0.39626	-0.37625	0.108792	1	0	1	0	0
Aak1	0.40225	0.0699214	-0.1	0.760831	-0.377	0.0892503	1	0	1	0	0
Rnf122	0.35525	0.0482207	-0.1232	0.627135	-0.37725	0.0328818	1	0	1	0	0
Abca14	0.395	0.121977	-0.1965	0.569216	-0.3805	0.124013	1	0	1	0	0
Rai1	0.31	0.144354	-0.0619	0.849424	-0.381	0.0558447	1	0	1	0	0
A730011L01Rik	0.38525	0.162349	-0.13105	0.727443	-0.382	0.148449	1	0	1	0	0
Sdcbp2	0.391	0.125388	-0.23935	0.487096	-0.38675	0.116761	1	0	1	0	0
2900072G11Rik	0.56325	0.0400051	-0.05195	0.91324	-0.38825	0.169559	1	0	1	0	0
Fbxo7	0.324	0.0648232	-0.122	0.620822	-0.3895	0.0231868	1	0	1	0	0
Rfx5	0.43275	0.147341	-0.15465	0.70586	-0.39225	0.18226	1	0	1	0	0
Dhx35	0.41375	0.0699214	-0.38275	0.293677	-0.393	0.0856432	1	0	1	0	0
Anxa7	0.35775	0.159482	-0.2904	0.41044	-0.3935	0.100209	1	0	1	0	0
Cdc42ep5	0.48525	0.0632654	-0.17315	0.637526	-0.39725	0.133022	1	0	1	0	0
Sertad1	0.356	0.0242915	-0.19805	0.403869	-0.3985	0.0127556	1	0	1	0	0
Ywhah	0.53875	0.0177952	-0.47545	0.248704	-0.399	0.0796364	1	0	1	0	0
3110005L21Rik	0.44425	0.0638175	-0.3739	0.324965	-0.39925	0.0949711	1	0	1	0	0
Vgll4	0.323	0.072871	-0.1701	0.497407	-0.3995	0.0230694	1	0	1	0	0
Pld2	0.5485	0.0122542	-0.12785	0.677202	-0.4	0.0619998	1	0	1	0	0
Trip13	0.2585	0.195622	-0.15605	0.543766	-0.40025	0.0258323	1	0	1	0	0
Dmap1	0.3165	0.0561844	-0.25855	0.324965	-0.40125	0.0154988	1	0	1	0	0
Lasp1	0.3505	0.0841374	-0.15625	0.586235	-0.40175	0.0432686	1	0	1	0	0
D930015E06Rik	0.3995	0.080425	-0.17165	0.594793	-0.40225	0.07634	1	0	1	0	0
Gltscr2	0.188	0.171111	-0.04135	0.839834	-0.40525	0.00196029	1	0	1	0	0
Ppp2r3a	0.39925	0.112179	-0.0484	0.909259	-0.4065	0.0949754	1	0	1	0	0
Bzw2	0.43675	0.0260815	-0.25565	0.402033	-0.4135	0.0341347	1	0	1	0	0
Sytl4	0.376	0.167799	-0.1853	0.606214	-0.4135	0.106124	1	0	1	0	0
Tex264	0.33775	0.155661	-0.0717	0.841335	-0.41525	0.0613239	1	0	1	0	0
Rhebl1	0.5395	0.0832678	-0.19375	0.656157	-0.4155	0.197048	1	0	1	0	0
Lepr	0.61475	0.0422749	-0.28355	0.503868	-0.41625	0.189771	1	0	1	0	0
Xpc	0.33825	0.184591	-0.13325	0.695265	-0.417	0.0779475	1	0	1	0	0
Nbeal1	0.41175	0.0854176	-0.3088	0.39626	-0.41775	0.0784474	1	0	1	0	0
Eid1	0.29475	0.165553	-0.33745	0.293677	-0.41875	0.0325756	1	0	1	0	0
Tlr4	0.625	0.0172482	-0.4332	0.293677	-0.419	0.109375	1	0	1	0	0
Ar	0.541	0.0801525	-0.26415	0.541591	-0.419	0.189771	1	0	1	0	0
Chd7	0.4135	0.178028	-0.0124	0.983961	-0.41975	0.150545	1	0	1	0	0
1810058I24Rik	0.36175	0.0586531	-0.27045	0.374811	-0.42925	0.0225482	1	0	1	0	0
Ext1	0.45475	0.0305202	-0.26585	0.403869	-0.43225	0.0397367	1	0	1	0	0
Exoc4	0.47225	0.0337582	-0.1508	0.6327	-0.43325	0.0495479	1	0	1	0	0
Dnajb2	0.45625	0.0436863	0.0407	0.91846	-0.434	0.0533763	1	0	1	0	0
Tbc1d25	0.5055	0.0395437	-0.1445	0.679211	-0.43575	0.0766012	1	0	1	0	0
Rhbdl3	0.40925	0.139887	-0.1178	0.764093	-0.43575	0.0982839	1	0	1	0	0
Mllt3	0.3565	0.128588	-0.18925	0.549933	-0.4365	0.0489065	1	0	1	0	0
Tmem71	0.54875	0.0540602	-0.40475	0.374811	-0.437	0.130354	1	0	1	0	0
Caprin2	0.46275	0.134257	-0.43505	0.359976	-0.4415	0.139923	1	0	1	0	0
C530014P21Rik	0.53375	0.0715568	-0.1014	0.826932	-0.44175	0.140285	1	0	1	0	0
Amdhd2	0.5005	0.0910932	-0.11995	0.786939	-0.4435	0.133404	1	0	1	0	0
Lactb	0.4305	0.147721	-0.53565	0.267802	-0.44475	0.117964	1	0	1	0	0
2010109K09Rik	0.5155	0.0977239	-0.1595	0.717045	-0.447	0.150416	1	0	1	0	0
Stard3	0.333	0.175022	-0.11985	0.717436	-0.4485	0.0471966	1	0	1	0	0
Rdm1	0.37325	0.0802568	-0.0208	0.962363	-0.4545	0.0278615	1	0	1	0	0
Hsdl1	0.25975	0.148469	-0.25145	0.360995	-0.4565	0.00760144	1	0	1	0	0
B230216N24Rik	0.616	0.00204595	-0.25055	0.39626	-0.45925	0.0164554	1	0	1	0	0
Dctn2	0.3695	0.0385349	-0.08295	0.752436	-0.4595	0.0102049	1	0	1	0	0
Tbl1xr1	0.35925	0.139887	-0.18605	0.567488	-0.46075	0.0438598	1	0	1	0	0
Tnip1	0.49125	0.122102	-0.1571	0.721999	-0.4615	0.136069	1	0	1	0	0
Polr3c	0.356	0.151625	-0.3028	0.402033	-0.463	0.0450526	1	0	1	0	0
Dusp16	0.609	0.0207907	-0.30015	0.436002	-0.4655	0.0796364	1	0	1	0	0
Ocel1	0.4105	0.040881	-0.3537	0.281843	-0.46775	0.018353	1	0	1	0	0
Sqrdl	0.5175	0.00865718	-0.27085	0.378551	-0.4685	0.016406	1	0	1	0	0
Sp100	0.5595	0.0652155	-0.32795	0.450226	-0.4715	0.123342	1	0	1	0	0
Traf2	0.5175	0.0312358	-0.22815	0.502026	-0.47325	0.0484535	1	0	1	0	0
Usp11	0.45475	0.158152	-0.25945	0.542162	-0.479	0.117423	1	0	1	0	0
Rhbdf1	0.50725	0.0234364	-0.06845	0.851045	-0.47925	0.0300262	1	0	1	0	0
Prkx	0.4225	0.160354	-0.3928	0.378551	-0.487	0.0865936	1	0	1	0	0
1700029G01Rik	0.43225	0.158644	-0.1204	0.784599	-0.49125	0.0896176	1	0	1	0	0
Cnksr3	0.463	0.135931	-0.2696	0.515277	-0.492	0.0965793	1	0	1	0	0
Add1	0.352	0.0989087	-0.2762	0.390621	-0.49225	0.0174904	1	0	1	0	0
2900026A02Rik	0.36925	0.0841374	-0.05455	0.876138	-0.49425	0.0178732	1	0	1	0	0
Sox4	0.44275	0.0207907	-0.2194	0.432672	-0.50075	0.00906577	1	0	1	0	0
Odz4	0.5505	0.089671	-0.32515	0.474284	-0.502	0.119069	1	0	1	0	0
Gar1	0.57975	0.100635	-0.2993	0.538587	-0.50225	0.153933	1	0	1	0	0
Raph1	0.66925	0.0175106	-0.27935	0.479318	-0.50875	0.0695971	1	0	1	0	0
Etl4	0.49475	0.0288616	-0.1955	0.541943	-0.512	0.0225482	1	0	1	0	0
Armc10	0.46725	0.189119	-0.60775	0.267802	-0.51425	0.12102	1	0	1	0	0
Mat2a	0.4855	0.1228	-0.15205	0.729047	-0.52	0.0865411	1	0	1	0	0
9430015G10Rik	0.32725	0.0707895	0.0765	0.779914	-0.523	0.00384641	1	0	1	0	0
Clic1	0.6085	0.0111967	-0.2759	0.424956	-0.53125	0.0225482	1	0	1	0	0
Fbxo6	0.4855	0.0407661	-0.3733	0.324965	-0.53275	0.0228537	1	0	1	0	0
Myb	0.65775	0.000948935	-0.3778	0.249783	-0.53625	0.00542595	1	0	1	0	0
Ypel5	0.3165	0.0974117	-0.2631	0.374811	-0.53675	0.00400684	1	0	1	0	0
Rhbdf2	0.642	0.00865718	-0.1942	0.567488	-0.53925	0.0229865	1	0	1	0	0
Evl	0.55725	0.0431702	-0.23805	0.541943	-0.53925	0.0484535	1	0	1	0	0
1700025K23Rik	0.58725	0.0648232	-0.4948	0.325756	-0.54075	0.0892503	1	0	1	0	0
Ankrd50	0.411	0.171984	-0.37805	0.387603	-0.54175	0.0505442	1	0	1	0	0
Cbx6	0.4335	0.155643	-0.1893	0.641753	-0.54225	0.056391	1	0	1	0	0
Msto1	0.44975	0.0248136	-0.17395	0.541074	-0.5435	0.00708188	1	0	1	0	0
Cd99	0.7365	0.0222033	-0.4244	0.39626	-0.548	0.0910519	1	0	1	0	0
Cyp2b19	0.50125	0.0812551	-0.1836	0.648753	-0.55	0.0499211	1	0	1	0	0
Klhdc8b	0.624	0.0574981	-0.01345	0.984747	-0.552	0.0920606	1	0	1	0	0
Socs2	0.58375	0.104672	-0.1745	0.731966	-0.55275	0.118372	1	0	1	0	0
Crtc3	0.44875	0.0305202	-0.27875	0.387603	-0.5535	0.00826246	1	0	1	0	0
Hexdc	0.46925	0.096653	-0.07195	0.875184	-0.55375	0.043207	1	0	1	0	0
Ubd	0.688	0.0177639	-0.54295	0.267802	-0.55375	0.0522063	1	0	1	0	0
Myh14	0.57875	0.0581085	-0.2167	0.616415	-0.5555	0.0672916	1	0	1	0	0
Otud1	0.6155	0.162697	-0.45045	0.450226	-0.558	0.197854	1	0	1	0	0
Tlr3	0.61775	0.0637928	-0.4544	0.380271	-0.55875	0.0927056	1	0	1	0	0
Hdac5	0.54575	0.128585	-0.11355	0.834328	-0.56075	0.103713	1	0	1	0	0
Trim45	0.458	0.0576391	-0.0837	0.824182	-0.5615	0.0179657	1	0	1	0	0
Ptpn3	0.31325	0.178942	-0.1261	0.683144	-0.56575	0.00906577	1	0	1	0	0
Capg	0.709	0.0197216	-0.3184	0.458658	-0.56825	0.0564072	1	0	1	0	0
Fam113b	0.56325	0.111607	-0.17925	0.717703	-0.5885	0.0875807	1	0	1	0	0
Rhob	0.4715	0.126779	-0.3915	0.393372	-0.5885	0.0438598	1	0	1	0	0
C030027H14Rik	0.63325	0.0636746	-0.1162	0.828465	-0.5895	0.0854829	1	0	1	0	0
Vdr	0.5335	0.15331	-0.27465	0.586235	-0.58975	0.0948547	1	0	1	0	0
Cdc14a	0.6165	0.102612	-0.2532	0.62613	-0.5905	0.110691	1	0	1	0	0
Dkk3	0.75475	0.0695757	-0.4269	0.466611	-0.59175	0.164115	1	0	1	0	0
Inhbb	0.4305	0.1228	-0.46715	0.281843	-0.592	0.0241733	1	0	1	0	0
Dos	0.45925	0.176409	-0.081	0.877154	-0.59225	0.057849	1	0	1	0	0
Rela	0.51025	0.0111967	-0.2373	0.415047	-0.59325	0.00306083	1	0	1	0	0
Nfkb2	0.56225	0.0436863	-0.06875	0.884309	-0.595	0.0313976	1	0	1	0	0
Rell1	0.46575	0.114967	-0.17715	0.659945	-0.599	0.0325756	1	0	1	0	0
Fhit	0.49475	0.143773	-0.3824	0.415047	-0.60175	0.057849	1	0	1	0	0
Rassf10	0.814	0.0436863	-0.0864	0.903523	-0.60175	0.147985	1	0	1	0	0
Ypel1	0.40275	0.167799	-0.2506	0.513914	-0.604	0.0246742	1	0	1	0	0
Serpinb6a	0.6435	0.00620929	-0.12355	0.71459	-0.6065	0.00906577	1	0	1	0	0
Cdkn1a	0.763	0.0983014	-0.141	0.845629	-0.6075	0.197614	1	0	1	0	0
D530037H12Rik	1.02075	0.0173931	-0.36895	0.541136	-0.6105	0.164115	1	0	1	0	0
Bex2	0.77	0.087616	-0.41835	0.501311	-0.612	0.185809	1	0	1	0	0
E230008O15Rik	0.68275	0.0582991	-0.51425	0.373562	-0.61475	0.0892131	1	0	1	0	0
Cyp4v3	0.87225	0.0537013	-0.62195	0.378551	-0.61575	0.191649	1	0	1	0	0
Itgb6	0.64825	0.0777339	-0.24895	0.628049	-0.618	0.0903907	1	0	1	0	0
AK129341	0.59025	0.0782006	-0.51295	0.33224	-0.62025	0.0591479	1	0	1	0	0
1700017B05Rik	0.49775	0.141327	-0.0027	0.997021	-0.62725	0.0484535	1	0	1	0	0
Mdfic	0.74375	0.0661139	-0.438	0.450226	-0.62825	0.12358	1	0	1	0	0
Cygb	0.5065	0.125417	-0.1489	0.749771	-0.63175	0.0438598	1	0	1	0	0
Ypel4	0.57375	0.121977	-0.05445	0.932442	-0.634	0.0748925	1	0	1	0	0
Morc4	0.48225	0.154723	-0.08625	0.868822	-0.63525	0.0438598	1	0	1	0	0
BC042782	0.57475	0.155231	-0.33165	0.538587	-0.64475	0.0911509	1	0	1	0	0
Stradb	0.5585	0.047303	-0.42015	0.352921	-0.64675	0.0196041	1	0	1	0	0
Fxyd6	0.63575	0.065143	-0.1404	0.788834	-0.64775	0.0564072	1	0	1	0	0
C77080	0.6435	0.139388	-0.41555	0.477294	-0.652	0.117964	1	0	1	0	0
Gmpr	0.56525	0.104031	-0.2372	0.620164	-0.65575	0.0494999	1	0	1	0	0
Ahnak2	0.583	0.166906	-0.14335	0.815834	-0.65625	0.0974169	1	0	1	0	0
Bik	0.662	0.147341	-0.1571	0.815603	-0.65925	0.134191	1	0	1	0	0
Ets2	0.72575	0.0118838	-0.3831	0.387603	-0.66075	0.018353	1	0	1	0	0
Bbc3	0.33525	0.162697	-0.2103	0.503644	-0.664	0.00318341	1	0	1	0	0
Lig1	0.58475	0.130884	-0.27945	0.596289	-0.67325	0.068452	1	0	1	0	0
Nbl1	0.7325	0.0197216	-0.0978	0.845132	-0.68325	0.0254239	1	0	1	0	0
A130004G11Rik	0.6895	0.0436664	-0.341	0.481852	-0.6835	0.0438598	1	0	1	0	0
Ell3	0.64825	0.0581004	-0.29855	0.536947	-0.6885	0.0424135	1	0	1	0	0
Arid5a	0.875	0.00368302	-0.219	0.600924	-0.68875	0.0179657	1	0	1	0	0
1700001L05Rik	0.67125	0.0170648	-0.4652	0.293677	-0.6895	0.0140299	1	0	1	0	0
Dtx4	0.534	0.111607	-0.25865	0.573905	-0.696	0.0288493	1	0	1	0	0
Cdc42ep1	0.65325	0.0405674	-0.34445	0.450232	-0.69775	0.0258323	1	0	1	0	0
Fosl2	0.75825	0.0234515	-0.28895	0.541591	-0.6985	0.0349056	1	0	1	0	0
Rasa2	0.6655	0.0203775	-0.45215	0.324965	-0.69975	0.0151354	1	0	1	0	0
Klf7	0.5165	0.0273069	-0.3234	0.380271	-0.7005	0.00306083	1	0	1	0	0
Tacc2	0.69375	0.0347894	-0.43385	0.395139	-0.7015	0.0308396	1	0	1	0	0
Vamp5	0.92875	0.0207907	-0.19925	0.734582	-0.70475	0.0835823	1	0	1	0	0
Gab1	0.57575	0.0308746	-0.2915	0.450226	-0.70575	0.0089679	1	0	1	0	0
Zfp704	0.4875	0.117409	-0.10315	0.826831	-0.71325	0.0173271	1	0	1	0	0
Tmcc3	0.77	0.0107832	-0.56205	0.267802	-0.71425	0.016406	1	0	1	0	0
Cbx7	0.55525	0.0699214	-0.2764	0.518126	-0.72025	0.0174904	1	0	1	0	0
Pvrl4	0.667	0.137751	-0.2378	0.700625	-0.73175	0.0885893	1	0	1	0	0
A930026B05Rik	1.2	0.0174044	-0.12945	0.876362	-0.7355	0.152747	1	0	1	0	0
Fbp2	0.785	0.102459	-0.3483	0.600614	-0.7435	0.115991	1	0	1	0	0
Me3	0.7125	0.0927681	-0.36885	0.527116	-0.74775	0.0722188	1	0	1	0	0
Zfp36l1	0.99875	0.00221232	-0.4329	0.380271	-0.748	0.0174904	1	0	1	0	0
D130020L05Rik	0.58225	0.102651	-0.1025	0.856981	-0.75625	0.0264292	1	0	1	0	0
2310015A10Rik	0.6835	0.096653	-0.442	0.448855	-0.7575	0.056391	1	0	1	0	0
Steap2	0.516	0.106809	-0.4166	0.387603	-0.7625	0.0151354	1	0	1	0	0
Idh1	0.81475	0.109922	-0.47645	0.48933	-0.7745	0.12097	1	0	1	0	0
Limd2	0.5905	0.0530843	-0.21405	0.618904	-0.777	0.0109328	1	0	1	0	0
Jun	0.82275	0.0151581	-0.57695	0.281843	-0.77725	0.0179657	1	0	1	0	0
Ddah2	0.63225	0.00682194	-0.47205	0.248704	-0.77925	0.00158758	1	0	1	0	0
Dapp1	0.93775	0.00981653	-0.56785	0.324965	-0.78175	0.0258323	1	0	1	0	0
4933431K14Rik	0.74	0.0738599	-0.3409	0.557689	-0.79175	0.0508263	1	0	1	0	0
5530402H23Rik	0.77125	0.0359128	-0.3957	0.450938	-0.7945	0.0276965	1	0	1	0	0
1110018J18Rik	0.53475	0.12501	-0.3314	0.480672	-0.80075	0.016406	1	0	1	0	0
Tnks1bp1	0.6945	0.0445709	-0.2619	0.597522	-0.802	0.0191023	1	0	1	0	0
Trim29	0.9505	0.0740661	-0.29185	0.702507	-0.80575	0.133887	1	0	1	0	0
Gadd45b	0.81925	0.0681016	-0.4146	0.507048	-0.81275	0.068835	1	0	1	0	0
Evpl	0.82	0.108019	-0.13225	0.870657	-0.81875	0.0990814	1	0	1	0	0
Marcks	0.80925	0.0590291	-0.36995	0.541074	-0.82625	0.050362	1	0	1	0	0
Cyp2s1	0.855	0.108195	-0.07725	0.934826	-0.8305	0.109375	1	0	1	0	0
Sh3kbp1	0.69425	0.0785564	-0.67125	0.291166	-0.8305	0.0311489	1	0	1	0	0
Ankrd42	0.793	0.0215247	-0.4271	0.405601	-0.8385	0.016406	1	0	1	0	0
Cxadr	0.91475	0.0200299	-0.52505	0.387603	-0.852	0.0264292	1	0	1	0	0
Klf6	0.5395	0.0839099	-0.4581	0.355141	-0.85575	0.00542595	1	0	1	0	0
Trp53inp1	0.61875	0.0927681	-0.2301	0.652639	-0.85775	0.0173971	1	0	1	0	0
Sdc4	0.74425	0.0537013	-0.26925	0.619672	-0.8635	0.0225482	1	0	1	0	0
Car8	1.11725	0.00495193	-0.57365	0.362679	-0.86425	0.0251943	1	0	1	0	0
Irx3	0.87425	0.025152	-0.20735	0.716267	-0.86625	0.0251746	1	0	1	0	0
Gpr115	0.674	0.0326126	-0.6409	0.248704	-0.8685	0.00635881	1	0	1	0	0
Nostrin	0.65275	0.0826862	-0.5462	0.36211	-0.882	0.0174232	1	0	1	0	0
Serinc2	0.87525	0.0305202	-0.3224	0.578436	-0.88825	0.0260756	1	0	1	0	0
Mmp15	1.12825	0.0114578	-0.2607	0.677202	-0.889	0.0425595	1	0	1	0	0
Pik3ip1	0.6635	0.125417	-0.4008	0.488808	-0.894	0.0276238	1	0	1	0	0
9630030I15Rik	0.80475	0.0305135	-0.2709	0.606214	-0.89475	0.016406	1	0	1	0	0
Anpep	0.901	0.128927	-0.2907	0.724949	-0.89975	0.116761	1	0	1	0	0
Cmtm3	0.8975	0.0299224	-0.7457	0.281843	-0.9105	0.0254239	1	0	1	0	0
Efna1	0.73175	0.126779	-0.58765	0.403869	-0.9155	0.0438598	1	0	1	0	0
B930093H17Rik	1.1205	0.0163359	-0.4482	0.487795	-0.92275	0.0432686	1	0	1	0	0
Arhgef3	0.86775	0.0629347	-0.5813	0.403869	-0.93675	0.0426483	1	0	1	0	0
Tac1	0.96725	0.000814876	-0.51045	0.264174	-0.9395	0.000892297	1	0	1	0	0
Neurl3	0.9985	0.0163359	-0.30995	0.596146	-0.94275	0.0191023	1	0	1	0	0
Soat1	1.2065	0.00672975	-0.6819	0.33224	-0.9545	0.0264824	1	0	1	0	0
Slc43a2	0.91175	0.00495193	-0.45445	0.374811	-0.96	0.00306083	1	0	1	0	0
Enpp1	0.698	0.139887	-0.43035	0.494131	-0.97	0.0273924	1	0	1	0	0
Vps41	1.26325	0.0400468	-0.37845	0.664834	-0.9835	0.112259	1	0	1	0	0
Mark1	1.143	0.0203775	-0.5732	0.43012	-0.999	0.0423214	1	0	1	0	0
Gna14	0.90825	0.00620929	-0.4179	0.403869	-1.003	0.00262885	1	0	1	0	0
Rtn4	1.107	0.00221232	-0.58805	0.293677	-1.00425	0.00417778	1	0	1	0	0
Lipc	1.145	0.117409	-0.4851	0.624503	-1.02125	0.157439	1	0	1	0	0
Edn1	1.06975	0.01176	-0.50675	0.413915	-1.0245	0.0151354	1	0	1	0	0
Casp4	1.1425	0.00859324	-0.65905	0.33224	-1.02625	0.016406	1	0	1	0	0
Slc22a23	0.93625	0.064804	-0.3683	0.605438	-1.0295	0.0397941	1	0	1	0	0
BC016579	1.01675	0.124007	-0.8979	0.374811	-1.0355	0.102978	1	0	1	0	0
Mylip	1.239	0.0320892	-0.8518	0.362679	-1.0565	0.0700494	1	0	1	0	0
Ccdc64b	1.04525	0.064804	-0.5548	0.486648	-1.1065	0.0470891	1	0	1	0	0
Slc34a2	1.36	0.0203775	-0.58825	0.477294	-1.1225	0.0522404	1	0	1	0	0
Apobec3	1.2675	0.130198	-0.5286	0.641395	-1.12875	0.172744	1	0	1	0	0
Klc3	0.99625	0.0661139	-0.4182	0.587897	-1.137	0.0325756	1	0	1	0	0
Tnfrsf12a	1.356	0.0164775	-0.67	0.414932	-1.141	0.0397367	1	0	1	0	0
Igfbp3	1.5905	0.0305135	-0.88155	0.415047	-1.1435	0.126388	1	0	1	0	0
Relb	1.25875	0.00221232	-0.52905	0.392493	-1.186	0.00306083	1	0	1	0	0
Sesn3	0.90275	0.0819753	-0.41425	0.566808	-1.18725	0.0184484	1	0	1	0	0
Capsl	1.30575	0.0312358	-0.85215	0.378551	-1.18725	0.0494999	1	0	1	0	0
Tpbg	0.88775	0.159627	-0.63255	0.454737	-1.19125	0.043207	1	0	1	0	0
Ldoc1	1.323	0.100635	-0.47615	0.668572	-1.20125	0.132453	1	0	1	0	0
Ephb6	1.14425	0.00808648	-0.6468	0.339377	-1.2925	0.00264376	1	0	1	0	0
Rassf6	1.182	0.0735612	-0.9746	0.356239	-1.3	0.0441701	1	0	1	0	0
2810404F17Rik	1.00225	0.00502403	-0.61795	0.281843	-1.30675	0.000521937	1	0	1	0	0
Ankrd43	1.30575	0.0200299	-0.8785	0.324965	-1.31025	0.0178732	1	0	1	0	0
Cpm	1.4655	0.0791517	-1.2091	0.362679	-1.341	0.106124	1	0	1	0	0
Cytip	1.28575	0.0422749	-0.7061	0.447237	-1.36925	0.0278615	1	0	1	0	0
Dnahc7b	0.7645	0.183343	-0.4576	0.541591	-1.37175	0.00999168	1	0	1	0	0
Niacr1	1.65725	0.00392436	-0.77975	0.378551	-1.58125	0.00521306	1	0	1	0	0
Pamr1	0.921	0.121977	-0.5137	0.520396	-1.76875	0.00232345	1	0	1	0	0
Sectm1a	2.628	0.0207907	-0.75875	0.639259	-1.7885	0.122224	1	0	1	0	0
Sprr1a	2.61775	0.0407661	-0.88095	0.626356	-1.83725	0.164115	1	0	1	0	0
Vtcn1	1.66875	0.0385349	-0.62555	0.587897	-1.90325	0.0174904	1	0	1	0	0
1810073G21Rik	1.95325	0.0207907	-0.14775	0.920958	-1.95625	0.0191023	1	0	1	0	0
Slc40a1	2.5855	0.00286764	-1.3281	0.324965	-2.28175	0.00687089	1	0	1	0	0
Sectm1b	2.95	0.00495193	-1.1233	0.450226	-3.0675	0.00306083	1	0	1	0	0
Creld2	-1.0925	0.113186	1.6219	0.147801	0.75675	0.2984	0	1	0	1	0
Ccdc122	0.5715	0.0678749	-0.8587	0.0613939	-0.3935	0.237906	0	1	0	1	0
Sva	-1.74625	0.749915	-1.07955	0.835096	5.099	0.126388	0	0	0	0	0
Svs3a	-0.85075	0.898419	-1.4872	0.748785	4.0205	0.229502	0	0	0	0	0
Dnase2b	-2.386	0.214386	0.48635	0.864101	3.94175	0.0217151	0	0	0	0	0
Smpx	-1.64825	0.257301	0.5388	0.782641	2.54125	0.0441666	0	0	0	0	0
Serpina1f	-4.72625	0.0305202	1.15345	0.717563	2.4815	0.302371	0	0	0	0	0
Abcg2	-1.69925	0.310248	0.8355	0.681091	2.245	0.11841	0	0	0	0	0
9530003J23Rik	-1.928	0.255514	0.9661	0.648486	2.23625	0.141993	0	0	0	0	0
Fxyd4	-1.49675	0.502975	0.99205	0.675814	1.968	0.277745	0	0	0	0	0
Spink3	0.923	0.894222	-1.9687	0.677202	1.83675	0.680027	0	0	0	0	0
Atp2a1	-0.008	0.997468	0.37165	0.669237	1.82525	0.00306083	0	0	0	0	0
Pvalb	0.55925	0.627667	0.0642	0.968873	1.8235	0.0178732	0	0	0	0	0
Ckm	-0.62825	0.33217	0.3629	0.634783	1.7615	0.00180096	0	0	0	0	0
Tnnt3	0.719	0.511255	0.07485	0.965399	1.71975	0.0315613	0	0	0	0	0
Neb	0.37125	0.759861	-0.3463	0.739779	1.717	0.016406	0	0	0	0	0
Nucb2	-0.60425	0.707895	0.2776	0.866784	1.70325	0.0948547	0	0	0	0	0
Aldh1a7	-1.50275	0.225873	0.09135	0.969262	1.7025	0.132751	0	0	0	0	0
Ucp1	-0.05325	0.989745	0.01275	0.99635	1.6615	0.260083	0	0	0	0	0
Clca2	-0.171	0.944395	-0.3024	0.859802	1.64125	0.12102	0	0	0	0	0
Emx2	-1.511	0.244897	0.36455	0.844095	1.598	0.183613	0	0	0	0	0
Slc6a14	-0.95525	0.334928	-0.0753	0.965631	1.5835	0.0522404	0	0	0	0	0
Actc1	-0.68025	0.519894	0.37945	0.739779	1.56625	0.0432686	0	0	0	0	0
Myl1	0.595	0.595467	-0.2029	0.874289	1.5495	0.043585	0	0	0	0	0
Myh4	0.1285	0.935971	0.18885	0.867918	1.4995	0.0278615	0	0	0	0	0
Actn3	0.493	0.490449	-0.01245	0.991823	1.49725	0.00542595	0	0	0	0	0
Dcpp1	-0.623	0.916541	1.22925	0.761347	1.49075	0.681709	0	0	0	0	0
D730048I06Rik	1.213	0.460633	-0.9689	0.592791	1.447	0.296277	0	0	0	0	0
Cidea	0.25825	0.919383	-0.03525	0.988728	1.41325	0.257006	0	0	0	0	0
Nkx3-1	-1.426	0.546608	0.502	0.85765	1.398	0.49418	0	0	0	0	0
Apol6	-0.33325	0.694872	0.13585	0.880574	1.36625	0.0127556	0	0	0	0	0
Maob	-0.853	0.293305	0.0988	0.939547	1.3455	0.0515308	0	0	0	0	0
Ephx2	-1.09675	0.450719	0.5344	0.748785	1.34075	0.2733	0	0	0	0	0
Ank	-0.8715	0.315431	-0.1013	0.940459	1.3275	0.0706226	0	0	0	0	0
Odam	-1.204	0.667703	-0.05295	0.989529	1.32025	0.560012	0	0	0	0	0
Mybpc2	0.3325	0.703513	0.01435	0.990521	1.29975	0.0178732	0	0	0	0	0
Tbx2	-0.8585	0.326771	0.3025	0.787301	1.2715	0.0856432	0	0	0	0	0
Crip1	-1.03575	0.238448	0.5583	0.616415	1.23425	0.119651	0	0	0	0	0
Ckb	-0.76075	0.269774	0.5338	0.527116	1.2165	0.0423214	0	0	0	0	0
Lpo	-1.5925	0.183015	0.4255	0.802517	1.2055	0.326174	0	0	0	0	0
Svs6	0.52325	0.946644	-3.74525	0.435012	1.18825	0.807855	0	0	0	0	0
Mylpf	0.4715	0.599329	-0.04695	0.971289	1.188	0.0522063	0	0	0	0	0
Lgals9	0.28625	0.867651	-0.27575	0.846504	1.188	0.199857	0	0	0	0	0
2310057J18Rik	0.03775	0.996848	1.0689	0.757203	1.177	0.711675	0	0	0	0	0
Gsdma	-1.44025	0.33217	0.75605	0.667061	1.17075	0.409314	0	0	0	0	0
Ldhd	-0.5315	0.29342	0.24435	0.699793	1.16825	0.00771021	0	0	0	0	0
Pygl	-0.6655	0.678743	0.09385	0.965802	1.16475	0.308106	0	0	0	0	0
Cyp2e1	-0.8575	0.769056	-0.02695	0.99461	1.16075	0.583814	0	0	0	0	0
Ceacam10	0.2855	0.952309	-1.5041	0.595332	1.13825	0.667593	0	0	0	0	0
Gstm5	-0.868	0.226416	0.17965	0.864704	1.133	0.0795881	0	0	0	0	0
Lrg1	-0.4775	0.730528	0.27215	0.842885	1.123	0.214088	0	0	0	0	0
Pycr1	-1.292	0.206832	0.5997	0.648766	1.11925	0.264201	0	0	0	0	0
Ociad2	-0.449	0.644984	0.0833	0.94616	1.1145	0.0875807	0	0	0	0	0
Gsta4	-0.29625	0.83724	0.12925	0.924416	1.104	0.162052	0	0	0	0	0
Cmya5	0.1065	0.912222	0.2863	0.649524	1.08775	0.0151354	0	0	0	0	0
Tubb2b	-0.0145	0.996279	0.19475	0.890393	1.08525	0.221808	0	0	0	0	0
Ppp2r2b	0.019	0.994792	-0.31575	0.796674	1.07325	0.202717	0	0	0	0	0
Pygm	-0.34125	0.417691	0.37585	0.437379	1.0725	0.00196029	0	0	0	0	0
Tmed6	-0.295	0.868841	0.02755	0.989024	1.07225	0.282827	0	0	0	0	0
Hp	-0.752	0.788077	0.68585	0.773615	1.06625	0.594429	0	0	0	0	0
Dcpp3	-0.18175	0.982032	1.01385	0.818359	1.06525	0.797651	0	0	0	0	0
Myot	-0.1565	0.814417	0.4921	0.387603	1.063	0.00391268	0	0	0	0	0
4732496C06Rik	-0.471	0.700651	0.0674	0.967343	1.0565	0.194773	0	0	0	0	0
Srl	-0.289	0.518935	0.3356	0.474589	1.0465	0.00196029	0	0	0	0	0
Car3	-0.333	0.873974	0.17515	0.926298	1.045	0.390397	0	0	0	0	0
Tnni2	0.45225	0.50649	0.05915	0.951057	1.0425	0.0386201	0	0	0	0	0
Pgam2	0.31	0.647675	0.11405	0.878022	1.0195	0.0218553	0	0	0	0	0
Spink8	-0.852	0.787167	0.27505	0.932239	1.01	0.67263	0	0	0	0	0
Irx1	-0.55	0.756619	0.4735	0.761643	1.0095	0.400741	0	0	0	0	0
6030422H21Rik	-1.508	0.0841273	0.65205	0.595478	1.0045	0.285211	0	0	0	0	0
Wfdc15b	0.1995	0.930408	0.0293	0.989529	0.99125	0.394202	0	0	0	0	0
Ttn	-0.164	0.767015	0.23755	0.60313	0.986	0.00262885	0	0	0	0	0
Sdf2l1	-1.106	0.209179	0.7151	0.523701	0.98425	0.252439	0	0	0	0	0
Dmrt2	-0.9985	0.460633	0.1505	0.937836	0.98325	0.410146	0	0	0	0	0
Ctse	-0.3225	0.771032	0.2357	0.813694	0.97875	0.132831	0	0	0	0	0
Fam115c	-0.58475	0.582022	0.14095	0.913464	0.97725	0.216052	0	0	0	0	0
Hk2	-0.1855	0.799496	0.13025	0.840276	0.97225	0.016406	0	0	0	0	0
Sval2	-0.01225	0.997869	0.25365	0.891657	0.96975	0.449231	0	0	0	0	0
9230109A22Rik	-0.53125	0.55173	-0.10335	0.927895	0.966	0.140285	0	0	0	0	0
Clca1	0.25275	0.857671	-0.41595	0.693845	0.9635	0.213274	0	0	0	0	0
Psat1	-1.14025	0.128585	0.4702	0.642934	0.958	0.204281	0	0	0	0	0
Orm3	-0.49175	0.537485	0.3024	0.719697	0.95375	0.102066	0	0	0	0	0
Cidec	-0.87275	0.72849	0.1288	0.968873	0.9515	0.639316	0	0	0	0	0
Foxi1	-1.086	0.476522	0.30135	0.875357	0.94875	0.492398	0	0	0	0	0
Plekhg4	-1.698	0.0173931	0.6671	0.502026	0.948	0.203852	0	0	0	0	0
Chac1	-1.96325	0.0576391	0.85815	0.554918	0.935	0.431356	0	0	0	0	0
Calml3	-0.51975	0.563423	0.23115	0.81778	0.9325	0.157439	0	0	0	0	0
Vash2	-1.569	0.0613993	0.6971	0.554918	0.92725	0.316049	0	0	0	0	0
Cox8b	0.62775	0.562944	-0.3884	0.730691	0.926	0.268191	0	0	0	0	0
2210407C18Rik	-2.445	0.00314296	0.95885	0.418081	0.9185	0.300103	0	0	0	0	0
Abp1	-0.27875	0.632782	0.3485	0.527116	0.914	0.0182601	0	0	0	0	0
Sprr2f	-0.02675	0.986446	-0.13525	0.881236	0.913	0.0932251	0	0	0	0	0
Osr1	-1.00725	0.359165	0.08165	0.965676	0.91225	0.374987	0	0	0	0	0
Ltf	-0.36	0.948375	0.41895	0.918555	0.91025	0.791984	0	0	0	0	0
Gale	-0.6765	0.226671	0.2198	0.769958	0.90875	0.0698004	0	0	0	0	0
1700011H14Rik	0.044	0.984682	0.1215	0.932346	0.90575	0.294778	0	0	0	0	0
Mns1	-0.515	0.584291	0.32735	0.733095	0.9035	0.1903	0	0	0	0	0
Gde1	-0.58025	0.435076	0.1884	0.838356	0.8945	0.130666	0	0	0	0	0
1110032A04Rik	0.007	0.997767	0.2425	0.779943	0.88	0.129103	0	0	0	0	0
Anxa9	-0.9365	0.377675	0.2659	0.848534	0.88	0.365684	0	0	0	0	0
Thrsp	0.083	0.965604	-0.20525	0.866269	0.87725	0.276499	0	0	0	0	0
B3gnt8	-0.40375	0.706062	0.2435	0.817743	0.873	0.224146	0	0	0	0	0
Rab39b	-1.39225	0.0418326	0.1223	0.918555	0.872	0.233957	0	0	0	0	0
Defb15	-1.33725	0.154648	0.93795	0.457822	0.87175	0.386949	0	0	0	0	0
Adipoq	-0.32825	0.922998	-0.1993	0.945748	0.87125	0.670305	0	0	0	0	0
Pcp4	-0.54525	0.603804	0.1662	0.891657	0.86375	0.268029	0	0	0	0	0
Sfrp2	-0.5	0.673723	-0.15015	0.912024	0.852	0.318473	0	0	0	0	0
Chrdl2	-0.58225	0.250806	0.34975	0.587268	0.84875	0.0561419	0	0	0	0	0
Ppp1r3b	-0.2505	0.848517	0.098	0.939121	0.848	0.255463	0	0	0	0	0
Id2	-0.2685	0.753477	-0.04715	0.964847	0.84475	0.0976578	0	0	0	0	0
Krt7	-0.0685	0.985233	0.5173	0.790885	0.841	0.605523	0	0	0	0	0
Dner	-0.445	0.811115	-0.1254	0.949481	0.837	0.496507	0	0	0	0	0
9130409J20Rik	-1.35375	0.0585188	0.0649	0.965631	0.8335	0.283732	0	0	0	0	0
Slc41a2	-0.9585	0.212954	0.1436	0.905984	0.832	0.26861	0	0	0	0	0
Gsta3	-0.36775	0.735162	-0.0132	0.992777	0.832	0.244196	0	0	0	0	0
Elovl6	-0.37725	0.61303	0.0461	0.965676	0.83175	0.103879	0	0	0	0	0
Atp6v1c2	-1.121	0.500481	0.4101	0.834769	0.82825	0.599193	0	0	0	0	0
Cfd	-0.45825	0.866116	0.0595	0.984064	0.8225	0.65841	0	0	0	0	0
Glis3	-0.652	0.614812	0.2475	0.864417	0.81775	0.421773	0	0	0	0	0
Acbd7	-2.10175	0.0678749	0.49895	0.771581	0.81625	0.564888	0	0	0	0	0
Gpr133	-0.991	0.238448	0.1076	0.93848	0.81625	0.327005	0	0	0	0	0
Pglyrp1	0.11925	0.978928	0.3074	0.910296	0.8155	0.697184	0	0	0	0	0
Derl3	-1.33675	0.0974559	1.4777	0.267802	0.81275	0.359105	0	0	0	0	0
Crygb	-0.97275	0.16325	0.7275	0.445471	0.80825	0.249343	0	0	0	0	0
Aldh1a2	-0.93375	0.361829	0.1226	0.937034	0.7965	0.408753	0	0	0	0	0
Heph	-0.61825	0.493351	0.02665	0.985766	0.794	0.283018	0	0	0	0	0
Serpinh1	-0.48675	0.566156	0.44435	0.604118	0.7915	0.216793	0	0	0	0	0
Wfdc2	-0.0075	0.998755	0.24465	0.946077	0.79	0.770638	0	0	0	0	0
Crlf1	-0.9095	0.362662	0.55075	0.635235	0.78975	0.401059	0	0	0	0	0
Cbr2	-0.3915	0.848321	0.19755	0.91682	0.78975	0.553936	0	0	0	0	0
Pla2g4a	-0.309	0.801263	-0.28285	0.786328	0.78575	0.292524	0	0	0	0	0
9530008L14Rik	-0.575	0.541447	0.12505	0.916995	0.784	0.294421	0	0	0	0	0
Kcnh2	-0.4535	0.437587	0.39875	0.538505	0.78225	0.0892503	0	0	0	0	0
Ppapdc1b	-0.6	0.393946	-0.13145	0.890168	0.772	0.189771	0	0	0	0	0
Serpinb6b	-0.40125	0.760819	-0.19945	0.876153	0.77175	0.378936	0	0	0	0	0
Aldh1l2	-1.69925	0.0237286	0.33245	0.767928	0.76775	0.367894	0	0	0	0	0
Pde3b	-0.58475	0.235714	-0.0042	0.996179	0.76725	0.0844215	0	0	0	0	0
Ly6d	0.18375	0.920427	0.11025	0.943579	0.76525	0.423619	0	0	0	0	0
Atp2c2	-0.679	0.414741	0.3379	0.724262	0.763	0.28874	0	0	0	0	0
Ncdn	-0.5065	0.255113	0.524	0.387603	0.76275	0.0489517	0	0	0	0	0
Slco2a1	-0.83075	0.429623	0.37815	0.757048	0.754	0.427549	0	0	0	0	0
Slc16a6	-1.524	0.0412004	0.4463	0.675029	0.754	0.376946	0	0	0	0	0
Mum1l1	-0.807	0.436874	-0.2289	0.863876	0.7525	0.42116	0	0	0	0	0
Idi1	-1.014	0.137751	-0.02085	0.988585	0.74875	0.290218	0	0	0	0	0
Cdh16	-0.32675	0.760157	0.1025	0.926298	0.74625	0.272175	0	0	0	0	0
Aurkc	-1.35325	0.0262767	0.6427	0.464711	0.7435	0.26055	0	0	0	0	0
Slc2a10	-0.384	0.596804	0.1169	0.890168	0.743	0.147212	0	0	0	0	0
Col3a1	-0.877	0.570759	-0.06445	0.975607	0.74275	0.592141	0	0	0	0	0
1190002H23Rik	-0.608	0.550848	-0.07735	0.958174	0.73775	0.378628	0	0	0	0	0
Cth	-0.7595	0.265309	-0.3658	0.665889	0.73675	0.250104	0	0	0	0	0
Defb6	-0.28825	0.615512	0.08715	0.896211	0.73275	0.0593449	0	0	0	0	0
9330159F19Rik	-0.726	0.2307	0.19935	0.814398	0.73125	0.198728	0	0	0	0	0
Dpp6	-0.48075	0.691624	0.1856	0.887338	0.73	0.411486	0	0	0	0	0
Elf5	-0.46825	0.758447	0.0883	0.962363	0.72975	0.495377	0	0	0	0	0
Rnf183	-0.29275	0.749167	0.0663	0.949567	0.72675	0.211247	0	0	0	0	0
Col23a1	-0.48975	0.648062	0.09885	0.940372	0.72575	0.367206	0	0	0	0	0
Plau	-1.7245	0.0829735	0.13445	0.940939	0.72425	0.55078	0	0	0	0	0
Snap25	0.847	0.576012	-0.7577	0.617823	0.723	0.592794	0	0	0	0	0
Tmem97	-1.516	0.0197216	0.54745	0.545831	0.72175	0.308714	0	0	0	0	0
Npy2r	-0.391	0.369291	0.2357	0.641047	0.71975	0.0424135	0	0	0	0	0
Gad2	-0.48275	0.400171	0.139	0.851988	0.71875	0.120271	0	0	0	0	0
Ang	-0.74725	0.281082	0.04265	0.972976	0.7135	0.274972	0	0	0	0	0
Popdc3	-0.20675	0.82987	0.2603	0.730691	0.713	0.188875	0	0	0	0	0
Psca	-0.10725	0.968778	0.23275	0.894671	0.712	0.583387	0	0	0	0	0
Cycs	-0.31875	0.394652	0.10945	0.814984	0.71	0.0174904	0	0	0	0	0
4931406C07Rik	-0.8605	0.128585	-0.023	0.984064	0.70875	0.216104	0	0	0	0	0
Ryr1	-0.14125	0.835344	-0.0159	0.983776	0.70875	0.0484535	0	0	0	0	0
Cdh17	-0.16725	0.921593	0.1253	0.926681	0.70825	0.424627	0	0	0	0	0
Dbi	-0.3715	0.628219	0.0026	0.997821	0.70475	0.193166	0	0	0	0	0
Calb2	-0.9835	0.0738599	0.35665	0.643726	0.70425	0.225438	0	0	0	0	0
Slc13a2	-0.4335	0.402398	0.29465	0.615476	0.70375	0.0892503	0	0	0	0	0
Serp1	-0.59925	0.421222	0.12775	0.900107	0.7035	0.267438	0	0	0	0	0
Id3	-0.30525	0.490336	0.0343	0.959709	0.703	0.0324328	0	0	0	0	0
Lct	-1.3995	0.120125	0.59045	0.628628	0.701	0.496389	0	0	0	0	0
Unc5b	-0.29975	0.672227	0.353	0.591425	0.69625	0.136914	0	0	0	0	0
Kcnj16	-0.42725	0.814596	0.30565	0.851648	0.694	0.581228	0	0	0	0	0
0610040B09Rik	-0.40875	0.744347	0.279	0.814398	0.69125	0.430283	0	0	0	0	0
Atp1b3	-0.5785	0.382124	-0.0733	0.940939	0.6895	0.22553	0	0	0	0	0
Cuzd1	-2.3155	0.0259712	0.75835	0.607147	0.68725	0.605155	0	0	0	0	0
Col15a1	-0.36075	0.569779	0.3726	0.559255	0.687	0.134628	0	0	0	0	0
A630095E13Rik	-0.2565	0.968425	-0.0372	0.994655	0.687	0.859716	0	0	0	0	0
Zfp532	-0.4755	0.490336	0.14295	0.866462	0.68675	0.210388	0	0	0	0	0
Myh1	0.223	0.83724	0.6144	0.455365	0.68475	0.274599	0	0	0	0	0
Wfdc6a	-0.79525	0.226673	0.2656	0.762616	0.68425	0.287932	0	0	0	0	0
Cnn1	-0.94075	0.102098	0.2538	0.760831	0.684	0.257594	0	0	0	0	0
Baiap2l1	-0.27925	0.840078	-0.037	0.98012	0.68325	0.420823	0	0	0	0	0
Plac8	-0.65775	0.320882	0.22265	0.793693	0.67925	0.257827	0	0	0	0	0
Prg4	-0.6245	0.743679	-0.0017	0.999374	0.67875	0.658244	0	0	0	0	0
Id1	0.057	0.959139	-0.05355	0.949701	0.6785	0.138779	0	0	0	0	0
Mybpc1	-0.51125	0.478447	0.0869	0.929343	0.677	0.250731	0	0	0	0	0
2010001M06Rik	-0.2175	0.873388	0.02	0.989529	0.67525	0.393184	0	0	0	0	0
Fmo1	-0.30675	0.472858	-0.14975	0.755748	0.6715	0.0373138	0	0	0	0	0
Kcnk1	-0.91575	0.265179	0.0352	0.980985	0.6705	0.417294	0	0	0	0	0
Ggt1	-0.46825	0.812774	0.4576	0.784093	0.66925	0.639382	0	0	0	0	0
Cox7a1	0.22475	0.871962	-0.1102	0.931609	0.6675	0.415646	0	0	0	0	0
Gabrp	-0.6985	0.44179	-0.05865	0.968873	0.663	0.415557	0	0	0	0	0
Rnase4	-0.3275	0.644984	-0.3956	0.554549	0.66025	0.17874	0	0	0	0	0
Spink10	-2.0455	0.0530843	0.6824	0.647121	0.6595	0.628916	0	0	0	0	0
Prol1	0.01375	0.998382	0.80915	0.819079	0.657	0.853219	0	0	0	0	0
4732490B19Rik	-0.22375	0.708573	0.32295	0.542776	0.656	0.0852314	0	0	0	0	0
Atp2b4	-0.09475	0.913968	0.4701	0.426946	0.65475	0.106124	0	0	0	0	0
Art3	-0.44775	0.215054	-0.03915	0.949567	0.65325	0.043585	0	0	0	0	0
Aqp9	-0.52425	0.431385	0.0522	0.961737	0.6525	0.244196	0	0	0	0	0
Hoxb2	-0.393	0.45517	0.20705	0.726346	0.651	0.112191	0	0	0	0	0
Itpkb	-0.37625	0.461603	0.3553	0.51973	0.651	0.0990814	0	0	0	0	0
Nefl	0.84575	0.686215	0.017	0.995285	0.64975	0.726277	0	0	0	0	0
AI848100	-1.233	0.084829	0.05365	0.971064	0.64825	0.425374	0	0	0	0	0
Adora1	-0.8925	0.0848707	0.33045	0.648172	0.6445	0.239394	0	0	0	0	0
Igf1	-0.89025	0.391312	-0.0493	0.975607	0.644	0.524165	0	0	0	0	0
Actr3b	-0.2975	0.648964	0.33015	0.59304	0.64275	0.147093	0	0	0	0	0
Aldh6a1	-0.3815	0.305942	-0.1787	0.697246	0.64125	0.0425946	0	0	0	0	0
Gprc5b	-0.94775	0.165147	0.08565	0.943145	0.64	0.378936	0	0	0	0	0
Rbp7	-0.74475	0.271565	0.2117	0.818359	0.6395	0.329297	0	0	0	0	0
Col1a1	-0.885	0.585572	0.2785	0.884445	0.63925	0.673607	0	0	0	0	0
Fabp4	-0.29975	0.845733	0.0544	0.973325	0.639	0.51802	0	0	0	0	0
Emb	-0.3845	0.840166	0.0066	0.997303	0.633	0.631411	0	0	0	0	0
2900092D14Rik	-0.8845	0.503257	0.01775	0.993451	0.63275	0.617209	0	0	0	0	0
Nrn1	-0.40725	0.702953	-0.18925	0.864704	0.63075	0.418247	0	0	0	0	0
Kdelr3	-0.796	0.220178	0.028	0.98153	0.63075	0.330805	0	0	0	0	0
Slc27a2	-0.16975	0.896395	-0.18115	0.857674	0.63	0.367746	0	0	0	0	0
Sult1a1	-0.6035	0.413171	-0.2072	0.820618	0.62875	0.332687	0	0	0	0	0
Ampd1	0.101	0.901612	0.1272	0.833638	0.6285	0.10197	0	0	0	0	0
Kcnc1	-0.46025	0.533286	0.30125	0.699961	0.62625	0.287812	0	0	0	0	0
Serpina3n	-0.32875	0.843608	0.41985	0.748504	0.62525	0.568445	0	0	0	0	0
Optc	-0.34375	0.511255	-0.00305	0.997212	0.62525	0.109375	0	0	0	0	0
Glrx	-0.57325	0.252472	-0.07815	0.918762	0.62525	0.172709	0	0	0	0	0
Tnnt1	-0.341	0.885964	0.366	0.845023	0.624	0.691064	0	0	0	0	0
Asb11	-0.20175	0.775492	0.0705	0.921337	0.62225	0.132869	0	0	0	0	0
Zfp697	-0.94225	0.0801525	0.4635	0.539289	0.622	0.284609	0	0	0	0	0
Elovl3	-0.08125	0.923	0.21645	0.692958	0.62075	0.103879	0	0	0	0	0
Alg3	-0.25525	0.630665	0.23565	0.641753	0.61925	0.0855875	0	0	0	0	0
Cdc6	-0.12925	0.818346	-0.16105	0.718539	0.6185	0.0432686	0	0	0	0	0
Bmper	-1.19425	0.0857107	0.108	0.929734	0.616	0.438603	0	0	0	0	0
Il31ra	-0.315	0.468012	0.3337	0.477294	0.61375	0.0624691	0	0	0	0	0
Olfml3	-0.349	0.701922	0.17135	0.856192	0.61125	0.346929	0	0	0	0	0
Cd36	-0.35475	0.824669	-0.06485	0.971895	0.60975	0.574497	0	0	0	0	0
5830408B19Rik	-0.4245	0.748126	0.1077	0.94225	0.60875	0.529765	0	0	0	0	0
Ano4	-0.20225	0.821044	0.0597	0.949206	0.608	0.245066	0	0	0	0	0
Slc7a4	-0.6515	0.218419	0.14225	0.855147	0.60775	0.232732	0	0	0	0	0
Timp4	-0.46925	0.618571	0.3514	0.705552	0.606	0.409735	0	0	0	0	0
Casq2	-0.564	0.230697	0.5056	0.414932	0.60025	0.166414	0	0	0	0	0
Retn	-0.026	0.994792	-0.5924	0.732528	0.59875	0.712937	0	0	0	0	0
Ppa1	0.053	0.938279	-0.0228	0.97094	0.597	0.0428502	0	0	0	0	0
Cldn2	-0.052	0.979507	-0.0031	0.998053	0.59675	0.491423	0	0	0	0	0
Wif1	-0.85	0.436789	0.13495	0.929507	0.59625	0.575524	0	0	0	0	0
Sec61g	-0.24575	0.27194	0.22955	0.422412	0.59575	0.00262885	0	0	0	0	0
Ifi47	0.166	0.917671	-0.2147	0.857717	0.59525	0.496402	0	0	0	0	0
Folr1	-0.8985	0.531609	0.3565	0.829534	0.593	0.672778	0	0	0	0	0
Rbp4	-0.3285	0.861994	-0.2837	0.859422	0.59275	0.643471	0	0	0	0	0
Gm1673	0.2375	0.864328	0.2239	0.846391	0.5895	0.49009	0	0	0	0	0
Orm1	0.19675	0.927146	-0.52895	0.710262	0.58825	0.646579	0	0	0	0	0
D0H4S114	-0.7585	0.343946	-0.05215	0.970201	0.588	0.446983	0	0	0	0	0
Ficd	-0.80625	0.0802741	0.27535	0.670043	0.586	0.227857	0	0	0	0	0
Chac2	-0.304	0.632782	-0.05465	0.946561	0.58575	0.192003	0	0	0	0	0
Olfm1	-0.28625	0.614118	0.1409	0.815603	0.58425	0.139014	0	0	0	0	0
Khdc1a	-0.964	0.375707	-0.1902	0.901447	0.584	0.601914	0	0	0	0	0
Pdzk1	-0.62525	0.401505	0.2471	0.785217	0.58325	0.388801	0	0	0	0	0
E330013P04Rik	-0.10825	0.910711	0.0298	0.973257	0.583	0.208959	0	0	0	0	0
Gpm6a	-0.44	0.736218	-0.23065	0.860198	0.58275	0.556013	0	0	0	0	0
Col6a2	-0.59675	0.446811	0.5492	0.52166	0.5825	0.40373	0	0	0	0	0
Cxcl13	-1.305	0.384309	0.59355	0.737033	0.582	0.726951	0	0	0	0	0
Adamts1	-0.372	0.642795	0.02205	0.984747	0.58125	0.32814	0	0	0	0	0
Sdpr	-0.539	0.445508	0.00575	0.995604	0.57925	0.348787	0	0	0	0	0
Gnaz	-0.62375	0.414741	0.31325	0.721329	0.57825	0.402754	0	0	0	0	0
S100a14	-0.249	0.880113	0.14805	0.91843	0.57425	0.574497	0	0	0	0	0
Calr	-0.50925	0.332446	0.72455	0.294817	0.57325	0.216793	0	0	0	0	0
Pdlim3	-0.2455	0.716544	-0.00185	0.998053	0.573	0.195888	0	0	0	0	0
Pate4	-0.40375	0.957082	0.20225	0.973428	0.5715	0.916424	0	0	0	0	0
Hoxb6	-0.3385	0.727882	0.1511	0.880012	0.57025	0.40717	0	0	0	0	0
Scin	-0.19475	0.907333	-0.39365	0.724262	0.5695	0.547581	0	0	0	0	0
Fam129a	-0.41425	0.555211	0.14675	0.859422	0.5695	0.303802	0	0	0	0	0
9530010C24Rik	-0.079	0.96161	0.25625	0.795713	0.5685	0.450649	0	0	0	0	0
Rpn1	-0.41	0.400724	0.3664	0.501311	0.567	0.155553	0	0	0	0	0
Prrx2	-0.358	0.706062	0.19145	0.841916	0.567	0.408151	0	0	0	0	0
Pappa2	-0.95025	0.0422749	0.09735	0.905597	0.565	0.264624	0	0	0	0	0
Ppap2a	-0.307	0.556995	0.07835	0.905456	0.564	0.141248	0	0	0	0	0
Sec13	-0.40625	0.203345	-0.06775	0.890221	0.56375	0.0495047	0	0	0	0	0
Il13ra2	-1.05625	0.0137716	0.1729	0.787865	0.56325	0.202717	0	0	0	0	0
2900002J02Rik	-0.79025	0.0613993	0.18715	0.765617	0.563	0.202717	0	0	0	0	0
Lgi1	-0.47325	0.256054	0.2497	0.631136	0.5615	0.133022	0	0	0	0	0
Adamts9	-0.351	0.404577	-0.0309	0.965244	0.56	0.0949711	0	0	0	0	0
Sec16b	-0.77325	0.115063	-0.0988	0.905203	0.55975	0.274972	0	0	0	0	0
Nap1l5	-0.0035	0.99866	-0.18175	0.86672	0.55875	0.479775	0	0	0	0	0
Man1a	-0.522	0.45517	-0.006	0.995285	0.55775	0.360156	0	0	0	0	0
Fanca	-0.13025	0.866464	-0.00065	0.999374	0.55725	0.179373	0	0	0	0	0
Notum	-0.35975	0.352959	0.4392	0.380271	0.557	0.0848662	0	0	0	0	0
Pdia4	-0.891	0.137751	0.7082	0.405069	0.556	0.392102	0	0	0	0	0
Car5b	-0.595	0.301663	-0.38085	0.588938	0.55575	0.30271	0	0	0	0	0
Saa3	0.0235	0.997767	-0.1944	0.961737	0.555	0.855969	0	0	0	0	0
Lman1	-0.8095	0.0580329	0.30905	0.606214	0.55475	0.216839	0	0	0	0	0
Mpp3	-0.515	0.25575	0.116	0.859376	0.55425	0.18226	0	0	0	0	0
Lifr	-0.666	0.173389	0.05435	0.949701	0.55375	0.258998	0	0	0	0	0
Mlxipl	-0.246	0.676487	0.12655	0.834155	0.552	0.16052	0	0	0	0	0
Eno3	0.12	0.7411	0.0251	0.952895	0.55025	0.0138406	0	0	0	0	0
Pla2g12b	-0.265	0.633321	0.08035	0.902107	0.54975	0.151795	0	0	0	0	0
Gpc1	-0.67425	0.150988	0.44245	0.478666	0.5495	0.247792	0	0	0	0	0
Isyna1	-0.56125	0.376977	0.07515	0.937034	0.5495	0.340032	0	0	0	0	0
Ccdc109b	-0.178	0.920119	-0.0319	0.985692	0.549	0.584363	0	0	0	0	0
Ostc	-0.37875	0.300855	0.1293	0.787206	0.549	0.0823787	0	0	0	0	0
Npl	-0.47475	0.656856	-0.0616	0.967341	0.5475	0.522678	0	0	0	0	0
D17Wsu104e	-0.4805	0.220376	0.22755	0.648766	0.54625	0.126693	0	0	0	0	0
Bag2	-0.3295	0.32191	-0.07295	0.875357	0.54525	0.0485927	0	0	0	0	0
Nat8l	0.0245	0.982921	0.26115	0.638342	0.5435	0.18359	0	0	0	0	0
H47	-0.5925	0.193279	0.1885	0.762544	0.543	0.220591	0	0	0	0	0
Iigp1	0.3825	0.85182	-0.3727	0.824965	0.54275	0.710935	0	0	0	0	0
Cckar	-1.15025	0.0114578	0.27995	0.659044	0.542	0.261934	0	0	0	0	0
Pou3f3	-0.583	0.465441	0.0521	0.96783	0.54025	0.448023	0	0	0	0	0
1110008P14Rik	-0.28475	0.315431	0.18505	0.588938	0.53975	0.0225482	0	0	0	0	0
Pdia5	-0.404	0.506884	0.18025	0.79463	0.5395	0.271925	0	0	0	0	0
Serpina3m	-0.53475	0.343823	0.2869	0.666239	0.538	0.293499	0	0	0	0	0
Ldhb	-0.4925	0.529539	0.16235	0.863876	0.536	0.417382	0	0	0	0	0
Pycr2	-0.64925	0.140512	0.224	0.712057	0.53425	0.231204	0	0	0	0	0
Aoc3	-0.50575	0.491306	0.1156	0.905203	0.53325	0.399578	0	0	0	0	0
4933401H06Rik	-0.13375	0.748466	0.2868	0.433953	0.533	0.0311489	0	0	0	0	0
Adamts15	-0.791	0.341835	0.29705	0.77594	0.53175	0.526747	0	0	0	0	0
Enpp2	-0.17975	0.799994	0.0799	0.907442	0.53175	0.197048	0	0	0	0	0
Qsox1	-0.16675	0.856928	0.0634	0.944785	0.53025	0.320405	0	0	0	0	0
Atp12a	-0.852	0.773474	0.14955	0.967156	0.53025	0.837703	0	0	0	0	0
Slc2a4	-0.246	0.684475	-0.0124	0.988585	0.53	0.193821	0	0	0	0	0
2010204K13Rik	-0.282	0.422331	0.02315	0.968673	0.52925	0.052872	0	0	0	0	0
Wnt2	-0.378	0.720208	0.2535	0.802517	0.529	0.50199	0	0	0	0	0
Col7a1	-0.6045	0.226673	0.51295	0.432635	0.528	0.278611	0	0	0	0	0
Steap4	0.33275	0.719747	-0.3347	0.686653	0.5275	0.42868	0	0	0	0	0
Stmn2	0.43	0.778132	-0.1225	0.939932	0.52675	0.646235	0	0	0	0	0
Gpr123	-0.21375	0.505315	0.36435	0.339377	0.526	0.0254239	0	0	0	0	0
Clec4d	-0.096	0.978195	0.11085	0.966116	0.526	0.766078	0	0	0	0	0
Timp1	0.44275	0.827835	-0.041	0.986528	0.52575	0.729858	0	0	0	0	0
Gldc	-1.05275	0.162697	0.1352	0.91324	0.5255	0.547389	0	0	0	0	0
Cox6a2	-0.0425	0.948738	0.3127	0.441106	0.5245	0.0571793	0	0	0	0	0
Gnmt	-0.849	0.187562	-0.0045	0.997303	0.524	0.448023	0	0	0	0	0
Ndrg4	-0.014	0.996914	-0.04505	0.979967	0.52375	0.658029	0	0	0	0	0
H2-Q7	0.2085	0.882895	0.16145	0.890853	0.52325	0.541275	0	0	0	0	0
Ano1	-0.409	0.607359	-0.00185	0.998662	0.52	0.406187	0	0	0	0	0
Ampd3	-0.20025	0.890192	-0.21305	0.851045	0.519	0.547384	0	0	0	0	0
Hyou1	-0.78725	0.0730546	0.6023	0.378551	0.51775	0.274054	0	0	0	0	0
Nptx1	-0.72625	0.0647287	0.3421	0.538008	0.5175	0.209888	0	0	0	0	0
B130021B11Rik	-0.16625	0.871719	0.23235	0.767378	0.51725	0.388454	0	0	0	0	0
2610203C20Rik	-0.1465	0.866116	0.01975	0.983719	0.5165	0.292524	0	0	0	0	0
Fam55c	-0.47425	0.513376	0.1802	0.831885	0.51575	0.401568	0	0	0	0	0
Hnmt	-0.4285	0.591936	-0.2715	0.737915	0.51575	0.419517	0	0	0	0	0
BC048355	-0.38425	0.280177	0.11825	0.803833	0.515	0.0965793	0	0	0	0	0
Hpse	-0.36975	0.707895	0.12875	0.905597	0.513	0.489574	0	0	0	0	0
St8sia6	-0.20925	0.760157	0.1943	0.741022	0.51225	0.232732	0	0	0	0	0
Cited2	-1.09125	0.0405674	0.3605	0.632521	0.511	0.401634	0	0	0	0	0
Chn2	-0.738	0.240536	0.08755	0.930483	0.5095	0.431036	0	0	0	0	0
Smtnl2	-0.174	0.659409	-0.0146	0.977473	0.5095	0.0474773	0	0	0	0	0
Apcdd1	-0.3285	0.355935	0.02375	0.969714	0.509	0.0855875	0	0	0	0	0
Gpd1	-0.05875	0.935208	0.0542	0.922553	0.50625	0.111389	0	0	0	0	0
Fbn2	-0.81525	0.376191	0.1779	0.888232	0.50575	0.591722	0	0	0	0	0
Cd38	-0.51125	0.526522	0.03545	0.975607	0.5055	0.469535	0	0	0	0	0
Egfl6	-0.351	0.734233	-0.0854	0.942725	0.5045	0.506643	0	0	0	0	0
Gimap8	0.0405	0.965231	0.2456	0.628134	0.504	0.175906	0	0	0	0	0
Apoo	-0.40575	0.496482	-0.2401	0.711446	0.50325	0.304822	0	0	0	0	0
Mmp12	0.2375	0.951791	0.11615	0.972893	0.50275	0.840908	0	0	0	0	0
B4galnt2	0.00575	0.998427	0.18825	0.913435	0.5025	0.710966	0	0	0	0	0
2810410D24Rik	-0.051	0.950339	0.09945	0.861088	0.502	0.157762	0	0	0	0	0
Col4a6	-0.89775	0.140498	0.2617	0.760831	0.501	0.459098	0	0	0	0	0
Kcnj15	-0.178	0.840166	0.0674	0.93848	0.5	0.341989	0	0	0	0	0
2610528B01Rik	-0.21975	0.526569	0.2896	0.435508	0.4995	0.0474482	0	0	0	0	0
Asb5	-0.3125	0.554572	0.17435	0.757187	0.49875	0.216052	0	0	0	0	0
Slc4a3	-0.357	0.249332	0.30775	0.441106	0.4985	0.0695971	0	0	0	0	0
Homer2	0.1055	0.962219	0.0326	0.986528	0.49775	0.671955	0	0	0	0	0
Pfas	-0.19025	0.423481	0.0758	0.790313	0.49725	0.00826246	0	0	0	0	0
Tgfb1i1	-0.24525	0.556915	0.1581	0.716671	0.497	0.0990814	0	0	0	0	0
Rrm2	-0.9435	0.104165	-0.04045	0.972654	0.49675	0.450428	0	0	0	0	0
Tbx1	-0.2745	0.703167	0.17235	0.808239	0.49675	0.327484	0	0	0	0	0
Islr	-0.37925	0.460633	0.05245	0.944118	0.4965	0.242767	0	0	0	0	0
Mcoln2	-1.32	0.0308746	0.2509	0.789938	0.496	0.5012	0	0	0	0	0
Aox3	-0.44975	0.68985	0.0813	0.953399	0.495	0.584925	0	0	0	0	0
Reep1	-0.2475	0.772091	-0.3582	0.606241	0.49475	0.378628	0	0	0	0	0
Pax8	-0.40275	0.765327	0.21235	0.869029	0.49475	0.628349	0	0	0	0	0
Mlf1	-0.12775	0.80252	0.3614	0.403869	0.49425	0.0835823	0	0	0	0	0
Tinag	-0.22775	0.601724	0.21325	0.617823	0.494	0.101616	0	0	0	0	0
Slc2a13	-0.281	0.676229	-0.17515	0.79197	0.49375	0.301294	0	0	0	0	0
1110003F02Rik	-0.04425	0.948344	0.4738	0.296993	0.49325	0.0889745	0	0	0	0	0
Acsm3	-0.23475	0.859381	-0.5437	0.579588	0.4925	0.563548	0	0	0	0	0
Efna4	-0.344	0.565265	-0.05555	0.945457	0.49125	0.292494	0	0	0	0	0
Slc24a3	-0.3325	0.632649	-0.0349	0.971725	0.491	0.349279	0	0	0	0	0
Cacna1c	-0.26875	0.532674	0.08665	0.866462	0.49075	0.12331	0	0	0	0	0
Mb	-0.2155	0.376977	0.32795	0.293677	0.4905	0.0143371	0	0	0	0	0
Lrrc59	-0.4085	0.291902	0.11675	0.824182	0.48975	0.153933	0	0	0	0	0
Mcam	-0.336	0.627664	0.27735	0.676009	0.4895	0.350345	0	0	0	0	0
Dpep1	-1.15375	0.00859324	0.6128	0.374811	0.48925	0.299371	0	0	0	0	0
Cdc42ep3	-0.21675	0.627664	0.09685	0.840281	0.4885	0.106124	0	0	0	0	0
Serpina3g	1.047	0.273153	0.28375	0.829215	0.4885	0.658244	0	0	0	0	0
Flnc	-0.531	0.347298	0.5612	0.415047	0.48825	0.353213	0	0	0	0	0
Mid1ip1	-0.4275	0.478447	-0.24145	0.716298	0.488	0.340631	0	0	0	0	0
Mia1	-0.64725	0.64017	0.33595	0.816268	0.4875	0.697151	0	0	0	0	0
Plcxd2	-0.7285	0.230233	0.30335	0.700076	0.48675	0.43978	0	0	0	0	0
Slc44a4	-0.5835	0.528369	0.2639	0.800804	0.48575	0.563863	0	0	0	0	0
Slc33a1	-0.8045	0.271565	0.0794	0.948702	0.4855	0.532915	0	0	0	0	0
Ifi27l2a	-0.089	0.969435	-0.2482	0.863724	0.4855	0.679444	0	0	0	0	0
Ctnnd2	-0.15525	0.834925	0.2108	0.714939	0.48425	0.257686	0	0	0	0	0
Hpgd	-0.82525	0.102651	-0.0491	0.961737	0.48425	0.388887	0	0	0	0	0
Csf3	-0.13075	0.883298	0.09905	0.893769	0.483	0.320405	0	0	0	0	0
Ehhadh	-0.82275	0.0961019	0.0004	0.999777	0.4805	0.382244	0	0	0	0	0
Pgm3	-0.56725	0.500332	-0.03075	0.980985	0.4805	0.530837	0	0	0	0	0
Slc15a2	-0.5465	0.697675	0.4756	0.71503	0.4795	0.691253	0	0	0	0	0
Chrna2	-0.22175	0.925176	0.24705	0.891657	0.47925	0.752501	0	0	0	0	0
Bcl2l15	-0.255	0.618571	0.2909	0.554918	0.478	0.189771	0	0	0	0	0
Zkscan16	-0.502	0.435948	-0.0814	0.927369	0.478	0.406887	0	0	0	0	0
Tmem61	-0.37725	0.264918	0.4069	0.378757	0.47625	0.108792	0	0	0	0	0
Dgat2	0.0525	0.979775	-0.3343	0.7657	0.476	0.62381	0	0	0	0	0
Ero1lb	-0.693	0.406705	0.21355	0.840276	0.476	0.56309	0	0	0	0	0
Calcb	-0.41975	0.665239	0.1218	0.913176	0.47525	0.544869	0	0	0	0	0
Igfbp2	-1.138	0.281441	0.76895	0.554493	0.4745	0.703537	0	0	0	0	0
Ppp1r12a	-0.41675	0.457351	-0.10195	0.889656	0.47375	0.323706	0	0	0	0	0
4930417H01Rik	-0.3095	0.281441	0.25495	0.474284	0.473	0.0558432	0	0	0	0	0
Hspa5	-0.48575	0.273218	0.36225	0.503033	0.47275	0.256658	0	0	0	0	0
Wnt5a	-0.201	0.718955	0.08925	0.877184	0.47175	0.195976	0	0	0	0	0
Clic6	-0.5475	0.506181	0.01525	0.991164	0.47125	0.527995	0	0	0	0	0
Slc39a11	-0.5205	0.399426	0.15675	0.842955	0.47075	0.402852	0	0	0	0	0
BC007180	-1.1315	0.0200299	0.36965	0.59304	0.46925	0.395115	0	0	0	0	0
Abat	-0.53575	0.242909	-0.3585	0.535976	0.46875	0.293499	0	0	0	0	0
A730054J21Rik	0.0185	0.995217	-0.1395	0.935285	0.46875	0.713662	0	0	0	0	0
Nos3	-0.3055	0.514226	0.19085	0.703666	0.468	0.198728	0	0	0	0	0
Slc43a3	-0.77625	0.143135	-0.0661	0.944785	0.468	0.417874	0	0	0	0	0
1810055G02Rik	-0.27825	0.450799	0.09965	0.824529	0.46725	0.103715	0	0	0	0	0
Prdm16	-0.52025	0.240536	0.2432	0.664834	0.46725	0.276273	0	0	0	0	0
Eef1e1	-0.04525	0.97052	-0.1657	0.814689	0.46675	0.359105	0	0	0	0	0
Zfp458	-0.22175	0.728085	-0.09385	0.888232	0.466	0.276499	0	0	0	0	0
2610027K06Rik	-0.5395	0.2307	0.18305	0.760534	0.465	0.290895	0	0	0	0	0
Fam167a	-0.02425	0.99112	-0.2277	0.849424	0.465	0.628093	0	0	0	0	0
Akr1b3	-0.5075	0.200417	0.36755	0.474589	0.465	0.227598	0	0	0	0	0
Pnck	-0.45225	0.220376	0.15505	0.752015	0.46475	0.177749	0	0	0	0	0
Slc23a1	-0.1505	0.891505	-0.09585	0.917649	0.4645	0.449434	0	0	0	0	0
Ptpn22	-0.288	0.755579	0.0997	0.917422	0.46275	0.475981	0	0	0	0	0
Otop1	0.00625	0.994847	0.0047	0.99461	0.46275	0.115719	0	0	0	0	0
Atp10a	-0.03625	0.925079	-0.1096	0.658096	0.46275	0.00840364	0	0	0	0	0
Mpp6	-0.314	0.511066	-0.14755	0.785217	0.4615	0.218165	0	0	0	0	0
AI448005	-0.3295	0.650722	0.16425	0.829215	0.46125	0.402852	0	0	0	0	0
Fam82a2	-0.26975	0.606448	0.18755	0.71902	0.4605	0.230981	0	0	0	0	0
Gvin1	0.15525	0.910699	-0.51525	0.563724	0.459	0.556165	0	0	0	0	0
Snrpd3	-0.27125	0.376078	-0.037	0.935417	0.45825	0.0634346	0	0	0	0	0
BC034090	-0.2235	0.808337	0.1988	0.800327	0.456	0.440858	0	0	0	0	0
Armcx2	-0.581	0.139611	0.33715	0.51922	0.45425	0.257686	0	0	0	0	0
Hsp90b1	-0.829	0.221632	0.6001	0.486727	0.454	0.546803	0	0	0	0	0
Oas1a	0.07125	0.965831	0.5188	0.570888	0.45325	0.574492	0	0	0	0	0
Abi3bp	-0.45675	0.515866	-0.4535	0.538505	0.45325	0.456876	0	0	0	0	0
Ifi27l1	0.071	0.915144	0.0048	0.99461	0.453	0.149108	0	0	0	0	0
Kbtbd5	0.04125	0.965604	0.09995	0.870108	0.453	0.258722	0	0	0	0	0
Mgat2	-0.54575	0.332888	-0.056	0.949701	0.4515	0.401568	0	0	0	0	0
Nhsl2	-0.50725	0.16804	0.16925	0.736132	0.4515	0.215598	0	0	0	0	0
Tusc5	-0.21725	0.810558	0.1776	0.821515	0.4515	0.436413	0	0	0	0	0
Fos	-0.01925	0.996707	-0.69825	0.667858	0.4505	0.787559	0	0	0	0	0
Myo1b	-0.4395	0.558373	0.0807	0.934826	0.45	0.483009	0	0	0	0	0
Tspan18	-0.35475	0.228699	0.2092	0.578436	0.44975	0.0903139	0	0	0	0	0
Slc1a5	-0.52975	0.146159	0.0255	0.971907	0.4495	0.218043	0	0	0	0	0
Acp5	-0.0425	0.986446	-0.27675	0.838356	0.4495	0.696964	0	0	0	0	0
Phlda1	0.12275	0.906929	-0.3002	0.658943	0.449	0.416402	0	0	0	0	0
Rgs2	-0.481	0.392836	0.16345	0.816036	0.44875	0.382244	0	0	0	0	0
Ly6f	-1.13725	0.0787077	0.6024	0.502026	0.44875	0.573522	0	0	0	0	0
Angpt4	-0.792	0.03123	0.27375	0.60313	0.44875	0.261316	0	0	0	0	0
Rexo2	-0.209	0.543467	0.21875	0.536663	0.44825	0.0729287	0	0	0	0	0
Cacna2d3	-0.27375	0.600568	0.0934	0.875693	0.448	0.246718	0	0	0	0	0
Apoc1	0.30875	0.768326	-0.50915	0.554227	0.4465	0.552781	0	0	0	0	0
Rhox2a	-0.203	0.491029	0.18055	0.565044	0.44525	0.0432686	0	0	0	0	0
Ogn	-0.6745	0.378446	-0.27125	0.770463	0.445	0.56309	0	0	0	0	0
Ints3	-0.3185	0.28434	0.399	0.33224	0.4445	0.0873657	0	0	0	0	0
Pdia6	-0.92675	0.040881	0.4745	0.465249	0.444	0.392102	0	0	0	0	0
Vwce	-0.596	0.245813	0.0732	0.927895	0.444	0.39305	0	0	0	0	0
Mthfd1	-0.1045	0.614266	0.08465	0.673734	0.44225	0.00222298	0	0	0	0	0
B230216G23Rik	-0.255	0.273045	0.20895	0.470424	0.44225	0.0262446	0	0	0	0	0
Dnajc24	-0.438	0.274503	0.0071	0.99259	0.44175	0.237906	0	0	0	0	0
Chsy1	-0.3875	0.592041	-0.1097	0.899248	0.44175	0.449804	0	0	0	0	0
Hoxd3	-0.56825	0.138211	0.0294	0.969714	0.44175	0.259307	0	0	0	0	0
Enpep	-0.15575	0.928335	-0.2297	0.857084	0.4415	0.672281	0	0	0	0	0
Gsta2	-0.568	0.698816	-0.1683	0.91843	0.44075	0.733878	0	0	0	0	0
Ptn	-0.33625	0.566156	-0.1859	0.765824	0.4405	0.348787	0	0	0	0	0
Prdm1	-0.22875	0.712736	0.13115	0.831885	0.4405	0.302195	0	0	0	0	0
Rspo2	-0.2705	0.225429	0.11965	0.673734	0.43925	0.0254239	0	0	0	0	0
Tmem147	-0.14225	0.560936	0.13175	0.59748	0.43925	0.0129742	0	0	0	0	0
Atp6v1b1	-0.356	0.835344	0.08235	0.965898	0.43925	0.727005	0	0	0	0	0
Btg3	-0.27475	0.727134	-0.41145	0.549454	0.4385	0.436626	0	0	0	0	0
Bysl	-0.25725	0.355171	0.24895	0.450226	0.4385	0.0529624	0	0	0	0	0
Kdelr2	-0.36975	0.303225	0.0797	0.875429	0.43825	0.165233	0	0	0	0	0
Ccbl2	-0.712	0.0662534	-0.045	0.951084	0.43775	0.300103	0	0	0	0	0
Tnmd	-0.439	0.519349	-0.0255	0.979838	0.437	0.457293	0	0	0	0	0
Fblim1	-0.5	0.250806	0.31225	0.5663	0.4365	0.30053	0	0	0	0	0
Spinlw1	-0.65675	0.0608223	0.2227	0.652639	0.43625	0.244196	0	0	0	0	0
Armcx4	-0.29725	0.661257	-0.05775	0.945881	0.43625	0.391392	0	0	0	0	0
Kif5c	-0.1955	0.676229	0.145	0.745877	0.43525	0.164115	0	0	0	0	0
H2-Q10	0.0825	0.901471	0.05755	0.915736	0.43475	0.177961	0	0	0	0	0
Srd5a2	-0.29575	0.493351	-0.0391	0.949567	0.4345	0.202717	0	0	0	0	0
Spcs2	-0.40225	0.485903	-0.0123	0.98967	0.434	0.383062	0	0	0	0	0
Rasgrp2	-0.32125	0.264768	0.2355	0.503033	0.434	0.0865999	0	0	0	0	0
Hmgn2	-0.28125	0.511768	-0.20215	0.654465	0.43375	0.193098	0	0	0	0	0
Vip	1.44975	0.33702	-0.16095	0.946229	0.4335	0.817376	0	0	0	0	0
Ttyh3	-0.25475	0.749067	0.1991	0.785428	0.4335	0.432884	0	0	0	0	0
Cbs	-0.616	0.0648232	0.25015	0.597522	0.43275	0.218165	0	0	0	0	0
Capn13	-0.09075	0.911807	0.15035	0.79262	0.43025	0.294302	0	0	0	0	0
Acer2	-0.80125	0.0305202	0.1024	0.866462	0.43	0.290218	0	0	0	0	0
Lypd6b	-0.18175	0.858126	0.0908	0.922033	0.42875	0.496142	0	0	0	0	0
1810041L15Rik	-0.189	0.633861	0.3397	0.403869	0.42875	0.110876	0	0	0	0	0
Hdlbp	-0.706	0.0391912	0.2187	0.652124	0.42775	0.243652	0	0	0	0	0
Ift20	-0.46725	0.371437	0.2145	0.730215	0.42775	0.378756	0	0	0	0	0
Pgm2l1	-0.96425	0.137751	0.48105	0.586483	0.42775	0.579252	0	0	0	0	0
Zcchc18	-0.28325	0.799296	0.0503	0.96959	0.4275	0.579249	0	0	0	0	0
Rrbp1	-0.61425	0.281082	0.3224	0.645399	0.42725	0.463545	0	0	0	0	0
Usp2	-0.50725	0.367329	0.2191	0.748504	0.427	0.42116	0	0	0	0	0
Col18a1	-0.29975	0.63324	0.22365	0.715897	0.4265	0.376265	0	0	0	0	0
Lap3	-0.61475	0.231626	-0.12625	0.866462	0.42625	0.42116	0	0	0	0	0
Smad6	-0.347	0.253006	0.08725	0.837327	0.425	0.117306	0	0	0	0	0
Elovl5	-0.121	0.810073	-0.033	0.949823	0.425	0.133022	0	0	0	0	0
B2m	-0.26075	0.727882	-0.026	0.977473	0.42475	0.426222	0	0	0	0	0
Erc2	-0.0415	0.957082	0.0241	0.971021	0.42475	0.201054	0	0	0	0	0
Fasn	0.342	0.683866	-0.3374	0.659044	0.42475	0.51424	0	0	0	0	0
Myh8	0.4725	0.713934	0.1054	0.94531	0.42425	0.697184	0	0	0	0	0
2310031A07Rik	-0.24275	0.280177	0.29765	0.339377	0.424	0.0264824	0	0	0	0	0
Pecr	-0.3575	0.236149	0.15995	0.676424	0.42375	0.120022	0	0	0	0	0
Bmpr1b	-0.9265	0.0198507	0.0199	0.980097	0.423	0.336809	0	0	0	0	0
Corin	-0.3865	0.459814	0.1528	0.806055	0.42275	0.350207	0	0	0	0	0
Gcnt1	-0.2665	0.627638	0.02525	0.973257	0.42275	0.295459	0	0	0	0	0
Icam2	-0.21375	0.727308	0.2934	0.588005	0.42225	0.312523	0	0	0	0	0
Acyp2	0.109	0.922238	-0.5489	0.450226	0.42175	0.483465	0	0	0	0	0
Sqle	-0.363	0.607559	-0.09645	0.909728	0.42125	0.459092	0	0	0	0	0
4933406G16Rik	-0.12375	0.735695	0.2053	0.514775	0.4205	0.0585643	0	0	0	0	0
Atf6b	-0.448	0.203345	0.2452	0.59304	0.42	0.216117	0	0	0	0	0
Il18bp	0.16875	0.81051	0.05225	0.942975	0.41925	0.332616	0	0	0	0	0
5430419D17Rik	-0.146	0.727882	0.10585	0.789199	0.41925	0.107739	0	0	0	0	0
Emcn	-0.1095	0.939777	-0.1793	0.862063	0.41875	0.597038	0	0	0	0	0
Fam26e	-0.00525	0.997767	0.02325	0.978135	0.41875	0.39203	0	0	0	0	0
Mycbp2	-0.39325	0.441424	0.19105	0.744959	0.4185	0.34995	0	0	0	0	0
2700023E23Rik	-0.10625	0.857674	0.13435	0.771465	0.41825	0.194773	0	0	0	0	0
Cldn10	-0.3545	0.864914	-0.06845	0.974486	0.418	0.789831	0	0	0	0	0
5730494M16Rik	-0.2625	0.378636	0.20005	0.557972	0.41775	0.0859185	0	0	0	0	0
Zfp810	-0.2665	0.681038	-0.00485	0.995285	0.4175	0.382375	0	0	0	0	0
Hamp2	-0.17525	0.82951	0.4224	0.492982	0.41725	0.406627	0	0	0	0	0
Smpdl3b	0.005	0.998015	-0.03845	0.972582	0.4165	0.519864	0	0	0	0	0
Cxcl9	0.13225	0.894191	-0.04635	0.962781	0.416	0.454448	0	0	0	0	0
Bhlha15	-0.54075	0.438732	0.14385	0.873507	0.41575	0.532915	0	0	0	0	0
1700109F18Rik	-0.17875	0.714398	0.15565	0.726753	0.4155	0.195353	0	0	0	0	0
Npy	0.21075	0.919383	0.0472	0.980242	0.41475	0.757819	0	0	0	0	0
Lgals1	0.09975	0.908943	-0.03995	0.961737	0.41375	0.357196	0	0	0	0	0
Ncam1	-0.1495	0.80208	0.0654	0.91062	0.4125	0.245129	0	0	0	0	0
Flna	-0.5605	0.260091	0.25045	0.691109	0.4125	0.409735	0	0	0	0	0
6230424C14Rik	-0.3805	0.313393	0.36315	0.435508	0.41225	0.225159	0	0	0	0	0
Ran	-0.04325	0.949384	-0.2493	0.539309	0.41175	0.162867	0	0	0	0	0
Pgf	-0.40675	0.433104	0.2517	0.661812	0.41075	0.374473	0	0	0	0	0
Dusp23	-0.48825	0.19226	0.35945	0.464738	0.41025	0.270069	0	0	0	0	0
Uhrf1	-0.40675	0.431985	-0.02855	0.973148	0.41	0.374486	0	0	0	0	0
Tspan2	-0.4595	0.27471	-0.03045	0.968873	0.40975	0.310628	0	0	0	0	0
Mmp17	-0.69875	0.0260782	0.54905	0.281843	0.40925	0.222327	0	0	0	0	0
Abcg4	-0.307	0.276607	0.20475	0.554918	0.40925	0.0966645	0	0	0	0	0
Gjb3	-0.64225	0.122149	0.295	0.601311	0.40925	0.362731	0	0	0	0	0
Pcdh7	-0.274	0.545869	0.061	0.914813	0.4085	0.245129	0	0	0	0	0
Srgn	-0.30675	0.715657	-0.1516	0.861088	0.4085	0.522834	0	0	0	0	0
1110064A23Rik	-0.598	0.205872	0.2234	0.720122	0.408	0.406887	0	0	0	0	0
Tubb6	-0.24075	0.548582	0.2577	0.527116	0.408	0.174634	0	0	0	0	0
Pnpla3	0.0765	0.939777	0.05015	0.952084	0.408	0.41785	0	0	0	0	0
Spc25	-0.3505	0.584661	0.1384	0.849347	0.40775	0.432305	0	0	0	0	0
Ndufaf4	-0.211	0.518635	0.04495	0.914813	0.40775	0.0916586	0	0	0	0	0
Alox5ap	-0.304	0.872781	-0.006	0.997303	0.40725	0.769003	0	0	0	0	0
Slco1a6	-0.296	0.315431	0.26085	0.464711	0.407	0.103461	0	0	0	0	0
Serpinb2	-0.03775	0.98565	0.16595	0.892067	0.4065	0.674369	0	0	0	0	0
Mgll	-0.3085	0.694194	0.12755	0.877594	0.40625	0.496389	0	0	0	0	0
Chuk	-0.5145	0.178942	0.0255	0.972582	0.40625	0.29563	0	0	0	0	0
Thbs4	-0.00875	0.997326	-0.03795	0.974507	0.406	0.588665	0	0	0	0	0
Kcnip3	-0.278	0.326346	0.19045	0.569684	0.40575	0.0892503	0	0	0	0	0
3830431G21Rik	-0.66475	0.0288665	0.22345	0.605438	0.4055	0.209826	0	0	0	0	0
Pram1	-0.09975	0.788061	0.38985	0.267802	0.40525	0.0506642	0	0	0	0	0
Mpp2	-0.0445	0.946813	0.35225	0.403869	0.40525	0.159741	0	0	0	0	0
Khdrbs3	-0.426	0.361062	0.00505	0.995139	0.40475	0.34681	0	0	0	0	0
BC031181	-0.35575	0.402375	-0.0368	0.955295	0.40475	0.267438	0	0	0	0	0
Acsl1	-0.4425	0.269774	-0.07945	0.892736	0.40425	0.289783	0	0	0	0	0
Cpn2	-0.07875	0.871719	0.22795	0.514584	0.40425	0.105829	0	0	0	0	0
Uqcrb	-0.19375	0.697675	-0.18575	0.682184	0.404	0.234373	0	0	0	0	0
Krt81	-0.2845	0.266004	0.35795	0.324965	0.404	0.0711758	0	0	0	0	0
Clec1b	0.015	0.990136	-0.0121	0.989476	0.40375	0.388887	0	0	0	0	0
Hsdl2	-0.5235	0.285863	-0.11375	0.870709	0.403	0.407888	0	0	0	0	0
Fam107a	-0.76625	0.298135	0.03735	0.975607	0.403	0.619946	0	0	0	0	0
1700028N14Rik	-0.31675	0.220376	0.37295	0.324965	0.4025	0.0856436	0	0	0	0	0
Dclk3	-0.23825	0.868331	-0.05335	0.972582	0.4025	0.682576	0	0	0	0	0
Shmt2	-0.611	0.0699214	0.25435	0.594219	0.4025	0.264624	0	0	0	0	0
Gsta1	-0.4485	0.576012	-0.18905	0.832585	0.40225	0.5672	0	0	0	0	0
Neu3	-0.192	0.599329	0.11095	0.76895	0.40225	0.114168	0	0	0	0	0
Myom1	-0.3505	0.478447	0.22545	0.672647	0.402	0.338222	0	0	0	0	0
Trpv2	-0.24575	0.595008	0.2525	0.579905	0.402	0.240953	0	0	0	0	0
Macrod1	-0.51025	0.280177	0.2482	0.669487	0.4015	0.391571	0	0	0	0	0
Fah	-0.32175	0.590032	0.1956	0.749771	0.401	0.398512	0	0	0	0	0
Lgi3	-0.35775	0.211183	0.16385	0.655817	0.40025	0.129103	0	0	0	0	0
Ccdc69	-0.1325	0.771828	0.16095	0.666647	0.4	0.135949	0	0	0	0	0
Aox1	-0.28425	0.480966	0.0604	0.910841	0.3995	0.217769	0	0	0	0	0
Napepld	0.14675	0.913968	0.0809	0.946077	0.399	0.620115	0	0	0	0	0
Cnn2	-0.184	0.771296	0.37075	0.474589	0.39775	0.326348	0	0	0	0	0
Gpr64	-0.42075	0.342158	0.021	0.976929	0.397	0.330805	0	0	0	0	0
Gpihbp1	-0.416	0.511984	0.2238	0.748504	0.397	0.47737	0	0	0	0	0
2310061G22Rik	-0.126	0.871944	0.1167	0.857755	0.397	0.383224	0	0	0	0	0
Grip2	-0.24125	0.648062	0.20055	0.691226	0.39675	0.30053	0	0	0	0	0
Filip1l	-0.1645	0.825555	0.0275	0.973257	0.39625	0.392102	0	0	0	0	0
Pqlc3	-0.314	0.694872	-0.1241	0.885286	0.39525	0.524517	0	0	0	0	0
Sgca	-0.54675	0.39088	0.06355	0.948729	0.39475	0.524776	0	0	0	0	0
Bola3	-0.01925	0.977035	-0.0389	0.926711	0.394	0.100209	0	0	0	0	0
Kcnq1	-0.30875	0.788163	0.1376	0.903815	0.39325	0.644478	0	0	0	0	0
1500035N22Rik	-0.261	0.230697	0.3247	0.293677	0.3925	0.0428981	0	0	0	0	0
1110002E22Rik	0.29625	0.526116	-0.03175	0.964847	0.3925	0.294302	0	0	0	0	0
9030425E11Rik	0.0055	0.997767	-0.0907	0.909259	0.392	0.464281	0	0	0	0	0
Fxyd1	-0.11775	0.875164	0.0465	0.949206	0.392	0.358352	0	0	0	0	0
Fez1	-0.6035	0.41154	0.0556	0.963041	0.392	0.594235	0	0	0	0	0
Clcnkb	0.04375	0.978195	-0.0471	0.96856	0.39175	0.576733	0	0	0	0	0
Plaur	-0.06325	0.903737	0.3241	0.387603	0.39175	0.106652	0	0	0	0	0
Aass	-0.723	0.458566	0.1233	0.926298	0.3915	0.700425	0	0	0	0	0
D10Bwg1379e	-0.61325	0.625995	-0.0505	0.975607	0.39125	0.741274	0	0	0	0	0
9530025L08Rik	-0.2045	0.656008	0.378	0.403869	0.39125	0.224146	0	0	0	0	0
Serpina3c	-0.226	0.870264	-0.2451	0.825946	0.39075	0.68012	0	0	0	0	0
1110002B05Rik	-0.2375	0.475678	-0.08675	0.828234	0.3905	0.129063	0	0	0	0	0
Hist1h3f	-0.75425	0.096653	0.0784	0.918555	0.39025	0.448653	0	0	0	0	0
C730029A08Rik	0.12825	0.868331	-0.0031	0.997212	0.38925	0.389133	0	0	0	0	0
AU021092	-0.9155	0.102651	0.2852	0.718662	0.38875	0.566237	0	0	0	0	0
Col1a2	-0.54725	0.565175	-0.03005	0.983573	0.38825	0.667774	0	0	0	0	0
Lgals3bp	0.20125	0.881822	-0.1525	0.8924	0.38775	0.66222	0	0	0	0	0
Bmp2	-0.495	0.413929	0.32235	0.633779	0.38775	0.497837	0	0	0	0	0
Wnt10a	-0.37225	0.521448	0.15535	0.815603	0.38775	0.43172	0	0	0	0	0
Kcnk2	-0.82425	0.0139755	0.24255	0.60313	0.3875	0.279521	0	0	0	0	0
Abcc12	-0.1425	0.710669	0.19895	0.559746	0.3875	0.110691	0	0	0	0	0
Hoxa11	-0.518	0.30053	0.13875	0.838356	0.38675	0.435331	0	0	0	0	0
Sgk1	-0.69275	0.122102	0.15845	0.813049	0.38675	0.435583	0	0	0	0	0
Fam57a	-0.09475	0.901612	-0.1517	0.78107	0.38625	0.333836	0	0	0	0	0
Rcn3	-0.1835	0.843608	-0.00125	0.999048	0.386	0.51689	0	0	0	0	0
Asns	-0.9355	0.303995	0.36275	0.752307	0.386	0.716552	0	0	0	0	0
Ddx39	-0.18	0.565268	0.0539	0.886254	0.38575	0.0865411	0	0	0	0	0
Slc25a45	-0.035	0.979978	0.0046	0.996465	0.3855	0.531978	0	0	0	0	0
S1pr3	-0.40425	0.345748	0.2365	0.638902	0.38525	0.329297	0	0	0	0	0
Tnnt2	-0.3225	0.837359	0.231	0.866269	0.38525	0.741407	0	0	0	0	0
Tmem199	-0.29025	0.303849	0.0905	0.80921	0.38525	0.112934	0	0	0	0	0
Itga1	-0.61525	0.0969282	0.2397	0.640117	0.385	0.340631	0	0	0	0	0
Fkbp2	-0.6335	0.351415	0.24035	0.777876	0.3845	0.585327	0	0	0	0	0
Slc47a1	-0.20875	0.706387	0.18095	0.721529	0.3845	0.321463	0	0	0	0	0
Pkhd1	-0.83975	0.173147	0.11585	0.907737	0.38425	0.59688	0	0	0	0	0
Rnpep	-0.259	0.465441	0.24535	0.520177	0.384	0.172692	0	0	0	0	0
Gimap4	0.22	0.720208	0.12115	0.844068	0.384	0.378936	0	0	0	0	0
Lmo3	0.86325	0.525343	-0.2344	0.889762	0.38375	0.79289	0	0	0	0	0
Gbp1	-0.0805	0.888338	0.146	0.717436	0.38375	0.185783	0	0	0	0	0
Gdf9	-0.23225	0.260825	0.21215	0.424946	0.38375	0.0313989	0	0	0	0	0
S100b	0.008	0.993085	0.0336	0.950696	0.3835	0.201997	0	0	0	0	0
Adh1	-0.46175	0.187904	0.12005	0.812	0.38275	0.274988	0	0	0	0	0
Yipf5	-0.46675	0.126356	0.15885	0.707966	0.38275	0.216052	0	0	0	0	0
Gorasp2	-0.48075	0.309871	-0.1317	0.836118	0.38275	0.405939	0	0	0	0	0
Pcbp3	-0.10275	0.8974	0.22565	0.673734	0.38275	0.372287	0	0	0	0	0
Gm129	-0.201	0.728085	0.0643	0.91843	0.3825	0.337741	0	0	0	0	0
Accn1	-0.239	0.614118	0.23415	0.608762	0.38225	0.276846	0	0	0	0	0
Lce3f	-0.2745	0.406059	0.1034	0.796674	0.38225	0.156575	0	0	0	0	0
Dhrs7c	-0.08	0.917671	0.33725	0.495878	0.382	0.330639	0	0	0	0	0
2900076A07Rik	-0.07625	0.875342	0.1531	0.660519	0.382	0.126638	0	0	0	0	0
Csf2rb2	-0.1035	0.932647	0.0678	0.948729	0.38175	0.57413	0	0	0	0	0
Clptm1l	-0.4045	0.338527	0.1725	0.737033	0.3815	0.328431	0	0	0	0	0
Sec11c	-0.49875	0.247373	0.24235	0.655264	0.38125	0.381737	0	0	0	0	0
Bscl2	-0.321	0.443195	0.1621	0.732945	0.381	0.284939	0	0	0	0	0
Oxct2a	-0.1275	0.592087	0.1707	0.467521	0.38075	0.0191023	0	0	0	0	0
Mest	0.1645	0.851924	0.12015	0.875357	0.3805	0.49009	0	0	0	0	0
Cyp1a1	-0.0835	0.901163	-0.093	0.856035	0.3805	0.259307	0	0	0	0	0
6430548M08Rik	-0.72325	0.0162793	0.32665	0.448855	0.38025	0.227132	0	0	0	0	0
Postn	-0.598	0.759911	-0.04965	0.984006	0.38025	0.825346	0	0	0	0	0
Stc1	-0.0965	0.888039	0.10305	0.84832	0.379	0.2984	0	0	0	0	0
Tnni3	-0.55225	0.33702	0.5923	0.405601	0.37875	0.511063	0	0	0	0	0
Skap1	-0.02975	0.984276	0.34375	0.62613	0.37875	0.535421	0	0	0	0	0
Prkd1	-0.3455	0.436789	-0.17275	0.732611	0.3785	0.326348	0	0	0	0	0
St6galnac3	-0.21525	0.697675	-0.17155	0.739779	0.37825	0.336423	0	0	0	0	0
Hmgcs2	-1.023	0.03123	0.39175	0.563859	0.378	0.512159	0	0	0	0	0
Klk1b24	-0.10975	0.71185	-0.01625	0.967341	0.378	0.0424135	0	0	0	0	0
Gimap9	0.02325	0.979138	0.1395	0.76652	0.37775	0.265196	0	0	0	0	0
Ehbp1l1	-0.37325	0.341965	0.17555	0.710871	0.37725	0.289045	0	0	0	0	0
Gsg2	-1.4395	0.00620929	0.3284	0.656157	0.37725	0.55805	0	0	0	0	0
Trdn	0.1865	0.730949	0.17125	0.724955	0.37625	0.304906	0	0	0	0	0
Gata3	-0.31225	0.911582	0.0228	0.993565	0.37625	0.851175	0	0	0	0	0
Pmfbp1	-0.15625	0.673261	0.15105	0.658084	0.37625	0.122254	0	0	0	0	0
Gbp3	0.23175	0.822725	-0.3583	0.654465	0.3755	0.599193	0	0	0	0	0
Timm8b	-0.2545	0.61042	0.0227	0.973325	0.3755	0.322421	0	0	0	0	0
Atpbd4	-0.17325	0.730528	-0.06605	0.903249	0.375	0.260935	0	0	0	0	0
Frem1	-0.52125	0.438043	-0.14185	0.869029	0.37475	0.565606	0	0	0	0	0
Tmem182	0.2255	0.777567	0.0724	0.929525	0.37425	0.494697	0	0	0	0	0
Hspb7	-0.188	0.826601	0.20915	0.763261	0.37425	0.501432	0	0	0	0	0
Kcnt2	-0.00125	0.999227	-0.174	0.760548	0.37425	0.392102	0	0	0	0	0
Clcn5	-0.371	0.660958	0.1698	0.851045	0.37425	0.594589	0	0	0	0	0
Ly6a	0.07875	0.915928	0.0025	0.997303	0.374	0.325232	0	0	0	0	0
Ccno	-0.58975	0.0493986	0.26645	0.527116	0.37375	0.245066	0	0	0	0	0
Tmem210	-0.24575	0.232307	0.3375	0.281132	0.37375	0.041521	0	0	0	0	0
Pxdn	-0.565	0.166384	0.14865	0.800804	0.3735	0.392102	0	0	0	0	0
Lrrk2	-0.001	0.999227	-0.1679	0.707605	0.373	0.261371	0	0	0	0	0
Snord123	-0.2285	0.660544	0.16975	0.733034	0.37275	0.326348	0	0	0	0	0
Serpina9	-0.28025	0.285055	0.33205	0.362679	0.37275	0.102828	0	0	0	0	0
Gdf10	0.0615	0.970926	-0.1827	0.857517	0.37225	0.648875	0	0	0	0	0
Pdk4	-0.5615	0.783834	-0.14925	0.94616	0.372	0.832069	0	0	0	0	0
Slc35b4	-0.24275	0.27471	0.0264	0.941383	0.37175	0.0522063	0	0	0	0	0
6720463M24Rik	-0.267	0.326836	0.1871	0.562862	0.37175	0.105234	0	0	0	0	0
Nqo1	-0.17575	0.780093	0.0146	0.98524	0.37175	0.359415	0	0	0	0	0
Tasp1	-0.44475	0.255514	-0.1924	0.700076	0.3715	0.332898	0	0	0	0	0
Itgb1bp3	-0.19925	0.776575	0.35065	0.538917	0.3705	0.424627	0	0	0	0	0
Tmem14a	0.15975	0.823137	-0.24885	0.652135	0.3705	0.404907	0	0	0	0	0
Tff1	-0.0715	0.858397	0.2392	0.431302	0.36975	0.0767164	0	0	0	0	0
Cp	-0.22025	0.600581	0.0867	0.855147	0.36975	0.232841	0	0	0	0	0
Nexn	-0.2615	0.450495	0.27055	0.477294	0.3695	0.188875	0	0	0	0	0
4930432K21Rik	-0.095	0.784886	0.07675	0.80149	0.3695	0.0593449	0	0	0	0	0
Nr4a1	-0.44725	0.511768	0.10035	0.909828	0.36925	0.555405	0	0	0	0	0
Fkbp5	-0.68	0.0210577	0.0745	0.880012	0.36925	0.245326	0	0	0	0	0
Gemin6	-0.19575	0.627565	0.03315	0.94921	0.36875	0.194725	0	0	0	0	0
Gal3st2	-0.084	0.890036	0.3558	0.41044	0.36875	0.238802	0	0	0	0	0
Mamld1	-0.6665	0.111607	0.3726	0.511567	0.3685	0.430283	0	0	0	0	0
Zfp324	-0.24275	0.478447	0.04255	0.926298	0.36825	0.171113	0	0	0	0	0
Alpk3	0.22175	0.648062	0.69935	0.214703	0.368	0.296861	0	0	0	0	0
9030622O22Rik	-0.3355	0.347962	0.4332	0.362679	0.368	0.246718	0	0	0	0	0
Nol3	0.03675	0.962219	0.17905	0.682159	0.36775	0.264624	0	0	0	0	0
Pdhx	-0.16225	0.780172	-0.2236	0.635488	0.36775	0.320202	0	0	0	0	0
Hn1l	-0.12	0.916312	-0.28885	0.70273	0.36725	0.572803	0	0	0	0	0
Mrpl55	-0.2305	0.3617	0.0657	0.8438	0.367	0.0784474	0	0	0	0	0
Mrap	-0.27275	0.599329	0.0158	0.983719	0.367	0.364891	0	0	0	0	0
Slc25a5	-0.24025	0.639771	-0.13085	0.805521	0.36675	0.340631	0	0	0	0	0
Clu	0.3105	0.810558	-0.1493	0.905456	0.3665	0.706884	0	0	0	0	0
Calm1	-0.1975	0.657237	-0.1642	0.700076	0.36625	0.24541	0	0	0	0	0
Rimklb	-0.2455	0.800711	0.4651	0.541591	0.366	0.590774	0	0	0	0	0
Dnajc3	-0.77675	0.170636	0.27235	0.72353	0.36575	0.581218	0	0	0	0	0
D630045J12Rik	-0.67825	0.0588585	0.2043	0.692096	0.3655	0.366713	0	0	0	0	0
Acy1	-0.29675	0.374112	0.14985	0.702765	0.3655	0.199549	0	0	0	0	0
Dusp13	0.049	0.955985	0.3312	0.518186	0.36525	0.378936	0	0	0	0	0
Heyl	-0.29425	0.42067	0.2039	0.617823	0.36525	0.236489	0	0	0	0	0
Slc30a7	-0.31625	0.634869	-0.0661	0.935853	0.365	0.495468	0	0	0	0	0
Hspb8	-0.17425	0.780093	0.1014	0.863262	0.36475	0.365893	0	0	0	0	0
Cks1b	-0.3065	0.53867	0.207	0.692767	0.36475	0.378628	0	0	0	0	0
Wnt7b	-0.4335	0.162635	0.22445	0.588938	0.3645	0.242934	0	0	0	0	0
1700008A04Rik	-0.29675	0.307864	0.31635	0.403869	0.36425	0.150783	0	0	0	0	0
Fam114a1	-0.40875	0.326177	0.1091	0.846504	0.364	0.353213	0	0	0	0	0
Nefm	0.4225	0.736445	0.07185	0.964333	0.36375	0.732691	0	0	0	0	0
Rcn1	-0.32975	0.387123	0.2157	0.619558	0.36375	0.274054	0	0	0	0	0
Rad51	-0.34975	0.640077	-0.09715	0.912478	0.3635	0.55805	0	0	0	0	0
Gbe1	0.062	0.953995	-0.52205	0.421886	0.3635	0.492134	0	0	0	0	0
Sncg	0.235	0.896451	0.1809	0.904104	0.36325	0.767611	0	0	0	0	0
Ckmt2	-0.06525	0.950452	0.14405	0.8374	0.3625	0.493911	0	0	0	0	0
Tmem119	-0.16	0.838243	0.1935	0.752621	0.36225	0.457167	0	0	0	0	0
Gstp1	-0.04575	0.920648	0.06895	0.833418	0.36225	0.083152	0	0	0	0	0
Acaa1b	0.295	0.798277	-0.03535	0.97791	0.362	0.672488	0	0	0	0	0
4933438B17Rik	-0.17725	0.675491	0.286	0.465249	0.362	0.211247	0	0	0	0	0
Mcm2	-0.20325	0.410088	0.01945	0.961737	0.362	0.0619422	0	0	0	0	0
4930562A09Rik	-0.13125	0.798663	0.14965	0.717563	0.36175	0.235994	0	0	0	0	0
Ints2	-0.00625	0.996914	-0.0403	0.960712	0.3615	0.430321	0	0	0	0	0
Ivns1abp	-0.5035	0.0947723	-0.09995	0.829494	0.36125	0.253792	0	0	0	0	0
Atp1a1	-0.2785	0.457008	0.22415	0.587897	0.361	0.244551	0	0	0	0	0
Etohi1	-0.16025	0.849281	-0.27925	0.658096	0.361	0.496402	0	0	0	0	0
9030419F21Rik	-0.47825	0.400173	0.1941	0.777646	0.361	0.506634	0	0	0	0	0
Myo7b	-0.182	0.627638	0.2103	0.554918	0.36025	0.165659	0	0	0	0	0
Zfp575	-0.2955	0.274324	0.1771	0.597816	0.36	0.133022	0	0	0	0	0
Hist1h3a	-0.50175	0.427431	0.1541	0.847423	0.35975	0.55805	0	0	0	0	0
Tmem88	-0.1215	0.856487	0.1552	0.765802	0.3595	0.362311	0	0	0	0	0
4930417O22Rik	-0.09	0.868092	0.37465	0.387603	0.35925	0.224146	0	0	0	0	0
Rundc3b	-0.18825	0.633991	-0.2965	0.445471	0.359	0.19913	0	0	0	0	0
Efemp1	-0.43925	0.594336	-0.05805	0.960523	0.35875	0.627728	0	0	0	0	0
Got1	-0.51625	0.48071	-0.08225	0.935484	0.35875	0.614712	0	0	0	0	0
Rgs19	0.13575	0.870164	-0.09665	0.892577	0.35875	0.475981	0	0	0	0	0
Stard6	-0.02325	0.972115	0.13905	0.698298	0.3585	0.15918	0	0	0	0	0
4930544L04Rik	-0.066	0.91334	0.2751	0.486122	0.3585	0.227164	0	0	0	0	0
Dock3	-0.1805	0.603941	0.1675	0.620405	0.35775	0.143004	0	0	0	0	0
Stk17b	-0.45375	0.141281	0.0806	0.866462	0.35775	0.256658	0	0	0	0	0
Rcan1	-0.102	0.865607	-0.1255	0.791233	0.357	0.294302	0	0	0	0	0
Hoxd4	-0.262	0.790337	0.1607	0.859769	0.35675	0.616971	0	0	0	0	0
Zfp862	-0.085	0.807417	0.3499	0.281843	0.35675	0.0621751	0	0	0	0	0
Acad11	-0.4985	0.168643	-0.0847	0.880574	0.35675	0.348629	0	0	0	0	0
Flt1	-0.21625	0.604043	0.2221	0.588938	0.3565	0.24771	0	0	0	0	0
Snord89	-0.1005	0.940252	0.07465	0.946077	0.3565	0.637254	0	0	0	0	0
Wnt4	-0.248	0.762385	0.3131	0.644989	0.3565	0.548526	0	0	0	0	0
4930442P19Rik	0.02	0.982032	0.33495	0.450226	0.35625	0.286841	0	0	0	0	0
Nrp1	-0.18775	0.696873	-0.14265	0.752638	0.356	0.288134	0	0	0	0	0
Lsamp	-0.14925	0.846669	-0.008	0.992988	0.35575	0.456879	0	0	0	0	0
Tulp1	-0.10475	0.801796	0.37545	0.316296	0.35575	0.131953	0	0	0	0	0
Gucy1a3	-0.209	0.716856	-0.1194	0.834124	0.3555	0.386404	0	0	0	0	0
Ak1	-0.2055	0.372097	0.16425	0.538103	0.35525	0.0559878	0	0	0	0	0
Camkk1	-0.17875	0.543153	0.28955	0.380487	0.35525	0.0965793	0	0	0	0	0
Hsd17b12	0.1	0.934218	-0.3619	0.631168	0.35525	0.599193	0	0	0	0	0
Atxn7l2	-0.1865	0.55173	0.13225	0.682184	0.35525	0.120271	0	0	0	0	0
Aars	-0.66875	0.0405674	0.31205	0.495327	0.355	0.327222	0	0	0	0	0
Kcnn4	-0.0605	0.985456	0.17345	0.934028	0.355	0.839368	0	0	0	0	0
Wnk2	-0.17425	0.632647	0.15785	0.648766	0.35475	0.158373	0	0	0	0	0
Olfr315	-0.183	0.436834	0.14685	0.573529	0.3545	0.0508263	0	0	0	0	0
Mfge8	-0.46225	0.343946	0.3106	0.591793	0.35425	0.454448	0	0	0	0	0
Col6a1	-0.46175	0.404577	0.22865	0.720122	0.354	0.501224	0	0	0	0	0
Plekhb1	0.073	0.947268	0.08955	0.912786	0.354	0.532372	0	0	0	0	0
Egr2	-0.10375	0.954868	-0.1557	0.905597	0.353	0.735619	0	0	0	0	0
Kcna5	-0.24375	0.777463	0.15825	0.841888	0.35275	0.565325	0	0	0	0	0
Morf4l2	-0.2425	0.394065	-0.0013	0.997303	0.35275	0.126638	0	0	0	0	0
Depdc7	-0.23375	0.869215	-0.2694	0.812	0.35275	0.724544	0	0	0	0	0
2010107E04Rik	-0.02675	0.955548	0.03555	0.918422	0.3525	0.0736809	0	0	0	0	0
Pkdcc	-0.3295	0.570024	0.12205	0.856192	0.35225	0.469728	0	0	0	0	0
Tpm1	-0.379	0.401494	-0.05735	0.92878	0.352	0.391382	0	0	0	0	0
9430027B09Rik	-0.266	0.43394	-0.02535	0.963133	0.35175	0.210683	0	0	0	0	0
Ramp1	-0.44975	0.238691	0.14155	0.785483	0.35175	0.360156	0	0	0	0	0
Cd248	-0.5055	0.514196	0.3428	0.673832	0.35175	0.639316	0	0	0	0	0
Cpne6	-0.219	0.429164	0.17235	0.577649	0.3515	0.106871	0	0	0	0	0
Crhr1	-0.1725	0.489392	0.20085	0.453907	0.3515	0.0585726	0	0	0	0	0
Nop10	-0.21275	0.330276	0.09915	0.708491	0.35125	0.0513418	0	0	0	0	0
Slc30a4	-0.00575	0.997326	-0.19585	0.735665	0.3505	0.449123	0	0	0	0	0
Myef2	-0.16575	0.719747	0.0548	0.91324	0.3505	0.257904	0	0	0	0	0
Arhgef19	-0.3915	0.309632	0.20265	0.662236	0.3505	0.337869	0	0	0	0	0
Gp9	-0.1415	0.710926	0.15155	0.655817	0.35025	0.155147	0	0	0	0	0
Snrpf	-0.02	0.977779	-0.0808	0.843166	0.35025	0.188228	0	0	0	0	0
Wisp1	-0.41425	0.724581	0.2176	0.855576	0.3495	0.728426	0	0	0	0	0
Acsm1	-0.2935	0.343946	0.28335	0.448855	0.3495	0.194773	0	0	0	0	0
Ndufs5	-0.17875	0.53854	-0.001	0.997847	0.34925	0.100037	0	0	0	0	0
Lrp3	-0.276	0.297106	0.26555	0.425643	0.34925	0.131211	0	0	0	0	0
Efemp2	-0.12825	0.803178	0.21695	0.594219	0.349	0.256973	0	0	0	0	0
A130001G05Rik	0.194	0.897185	0.3743	0.716634	0.34825	0.721425	0	0	0	0	0
Lce1i	0.06975	0.922599	0.25315	0.586782	0.3475	0.337869	0	0	0	0	0
Sgpp2	0.22525	0.786072	-0.06435	0.941089	0.34725	0.551534	0	0	0	0	0
Sdhb	-0.19975	0.438721	-0.06975	0.826237	0.347	0.0875807	0	0	0	0	0
Extl2	-0.1895	0.528706	-0.1149	0.718927	0.347	0.120014	0	0	0	0	0
4930572C08Rik	-0.046	0.944424	0.4725	0.293677	0.347	0.253443	0	0	0	0	0
Krt20	-0.16225	0.745354	0.16685	0.70273	0.347	0.293499	0	0	0	0	0
Copb2	-0.29775	0.354798	0.0206	0.97082	0.347	0.216793	0	0	0	0	0
Rgs1	-0.37025	0.71185	0.0026	0.998213	0.34675	0.680342	0	0	0	0	0
Gm410	-0.2325	0.340393	0.15325	0.596289	0.34625	0.0892503	0	0	0	0	0
Acaca	0.01475	0.984309	0.065	0.880012	0.34625	0.203262	0	0	0	0	0
Bhmt	-0.31125	0.483031	0.0649	0.912744	0.34625	0.361374	0	0	0	0	0
Gmnn	-0.30725	0.619893	0.1011	0.887126	0.346	0.490277	0	0	0	0	0
Nudcd2	-0.402	0.296594	-0.0593	0.91846	0.346	0.351999	0	0	0	0	0
Tcap	0.1725	0.780125	0.0682	0.912922	0.34525	0.392277	0	0	0	0	0
Lmod1	-0.098	0.830933	0.3455	0.375983	0.34475	0.178907	0	0	0	0	0
Slco4c1	-0.811	0.520329	0.05825	0.975064	0.34475	0.801976	0	0	0	0	0
Myom2	0.132	0.761914	-0.04735	0.915051	0.34475	0.197048	0	0	0	0	0
Mmp9	-0.63475	0.309079	0.2742	0.72167	0.3445	0.610949	0	0	0	0	0
Srpx	-0.02125	0.994115	-0.19715	0.888767	0.3445	0.772671	0	0	0	0	0
Mmd	-0.13425	0.937096	-0.26135	0.821771	0.3445	0.737444	0	0	0	0	0
Pstpip2	-0.174	0.656989	0.0093	0.987076	0.34425	0.208016	0	0	0	0	0
Hils1	-0.069	0.908863	0.2266	0.559746	0.34425	0.243829	0	0	0	0	0
Spdyb	-0.03725	0.959139	0.2581	0.535624	0.344	0.282893	0	0	0	0	0
Nid2	-0.51675	0.439227	-0.1561	0.855147	0.34375	0.604323	0	0	0	0	0
Rgs7bp	-0.3045	0.632751	0.0029	0.997303	0.34375	0.502002	0	0	0	0	0
Cry1	-0.1155	0.733077	-0.01415	0.973257	0.34375	0.0994633	0	0	0	0	0
Nos2	-0.2785	0.344959	0.51715	0.248704	0.34325	0.176976	0	0	0	0	0
Fut4	-0.33025	0.274444	0.15165	0.68882	0.34325	0.218032	0	0	0	0	0
9030625A04Rik	-0.18175	0.7262	0.10695	0.833332	0.34325	0.338808	0	0	0	0	0
Mrpl20	-0.286	0.363376	-0.04035	0.930583	0.34275	0.209601	0	0	0	0	0
Ampd2	-0.21925	0.575209	0.293	0.45791	0.34275	0.248332	0	0	0	0	0
Fam176a	-0.26825	0.603941	0.07365	0.905597	0.34275	0.400104	0	0	0	0	0
Praf2	-0.108	0.858397	0.0509	0.927228	0.3425	0.326399	0	0	0	0	0
Slc38a5	-0.44575	0.161578	0.10395	0.824292	0.3425	0.293499	0	0	0	0	0
Ehf	-0.4935	0.70152	0.1048	0.94616	0.342	0.769801	0	0	0	0	0
Sh2b2	-0.08825	0.871719	0.17785	0.65363	0.34175	0.255768	0	0	0	0	0
Aard	0.1845	0.837044	-0.5687	0.415047	0.34175	0.56309	0	0	0	0	0
Igtp	0.41225	0.761825	-0.16415	0.905984	0.341	0.764702	0	0	0	0	0
St3gal3	-0.22475	0.640838	0.0587	0.917422	0.34075	0.346929	0	0	0	0	0
Best1	-0.024	0.979507	-0.0685	0.907212	0.34075	0.369506	0	0	0	0	0
Pyroxd2	-0.34175	0.27474	0.32145	0.421886	0.34075	0.244954	0	0	0	0	0
Smtn	-0.243	0.612718	0.2449	0.599498	0.3405	0.356875	0	0	0	0	0
Tlr8	-0.15825	0.627664	0.0802	0.815048	0.34025	0.127578	0	0	0	0	0
3632451O06Rik	-0.3575	0.652864	-0.05355	0.960523	0.33875	0.616219	0	0	0	0	0
Plekho1	-0.391	0.348317	0.3181	0.511567	0.33875	0.389472	0	0	0	0	0
Myl7	-0.11475	0.823813	0.0403	0.93848	0.3385	0.264053	0	0	0	0	0
Chst1	-0.17225	0.786072	0.2741	0.593713	0.338	0.41481	0	0	0	0	0
Ripk3	-0.31025	0.618965	0.1895	0.764594	0.33775	0.507377	0	0	0	0	0
Mlkl	0.05375	0.925079	-0.01715	0.973325	0.3375	0.216793	0	0	0	0	0
Des	-0.4765	0.113396	0.3647	0.403869	0.33675	0.288616	0	0	0	0	0
Slc39a7	-0.606	0.226706	0.3429	0.59304	0.33675	0.543798	0	0	0	0	0
Susd4	-0.17625	0.788163	0.04815	0.945873	0.33675	0.432533	0	0	0	0	0
Edn2	-0.23425	0.519349	0.14825	0.702506	0.3365	0.241914	0	0	0	0	0
Copz2	-0.454	0.243701	0.18075	0.718662	0.33625	0.394789	0	0	0	0	0
Trappc2	-0.15425	0.720257	-0.06085	0.893596	0.33625	0.244436	0	0	0	0	0
Pcbd1	-0.1625	0.893452	-0.06585	0.95216	0.3355	0.659985	0	0	0	0	0
Fat2	0.03625	0.965231	0.184	0.691109	0.3355	0.351999	0	0	0	0	0
Ap3m1	-0.38825	0.424251	-0.14025	0.814699	0.33525	0.452709	0	0	0	0	0
2700038G22Rik	-0.06225	0.913968	0.3041	0.431302	0.33475	0.237519	0	0	0	0	0
Ambp	-0.02025	0.97305	0.159	0.617823	0.33475	0.143979	0	0	0	0	0
Slc36a2	0.225	0.883298	-0.49225	0.64447	0.3345	0.754486	0	0	0	0	0
Prss22	-0.30525	0.50656	0.1315	0.803088	0.33425	0.392102	0	0	0	0	0
4921524L21Rik	-0.16175	0.615512	0.1815	0.559746	0.33375	0.136468	0	0	0	0	0
Vsig1	-0.2085	0.52943	0.07865	0.838356	0.33375	0.188906	0	0	0	0	0
Itga7	-0.347	0.443509	0.29585	0.554092	0.33375	0.409245	0	0	0	0	0
Ncald	-0.22475	0.830453	0.0179	0.988585	0.3335	0.656972	0	0	0	0	0
Krtcap2	-0.27025	0.395185	0.23815	0.503033	0.3335	0.215986	0	0	0	0	0
Mmp13	0.01125	0.991451	0.12755	0.815603	0.33325	0.406887	0	0	0	0	0
Obscn	0.11275	0.893452	-0.1286	0.840276	0.33325	0.483009	0	0	0	0	0
Abo	-0.55325	0.413999	0.19575	0.814984	0.33275	0.632633	0	0	0	0	0
Nars	-0.4685	0.0708194	0.1442	0.699793	0.33275	0.224146	0	0	0	0	0
C330006P03Rik	-0.16925	0.831255	0.41885	0.48757	0.33225	0.520772	0	0	0	0	0
Pmp22	-0.14525	0.843608	-0.00735	0.993369	0.33225	0.474071	0	0	0	0	0
Csf2rb	0.075	0.942604	0.10735	0.888112	0.33225	0.550932	0	0	0	0	0
Ugt2b35	0.18575	0.673476	-0.1302	0.759506	0.33225	0.287932	0	0	0	0	0
Insig1	-0.786	0.34972	0.00105	0.999374	0.332	0.729819	0	0	0	0	0
Slc30a2	-0.67825	0.478111	0.6674	0.511998	0.332	0.743495	0	0	0	0	0
Kcnmb4	-0.08025	0.876559	0.0391	0.934826	0.332	0.233957	0	0	0	0	0
Il33	-0.25075	0.728085	0.0392	0.967156	0.33175	0.547389	0	0	0	0	0
Bche	-0.16125	0.678743	-0.12415	0.735665	0.33175	0.213665	0	0	0	0	0
Vstm2l	-0.1175	0.717918	0.22225	0.449566	0.3315	0.103461	0	0	0	0	0
Snrpa	0.03775	0.931129	0.4014	0.248704	0.33125	0.0903139	0	0	0	0	0
Wipf3	-0.081	0.906177	-0.1297	0.788153	0.33125	0.350218	0	0	0	0	0
Mrps28	-0.233	0.563423	-0.16255	0.695665	0.33125	0.292524	0	0	0	0	0
Stard5	-0.3375	0.334119	0.048	0.926298	0.33125	0.299371	0	0	0	0	0
Stt3a	-0.4265	0.277392	-0.02645	0.97094	0.33125	0.395757	0	0	0	0	0
Slc38a10	-0.65525	0.0273069	0.36125	0.413915	0.33075	0.318332	0	0	0	0	0
Lgi2	-0.35725	0.565175	0.1302	0.857084	0.33075	0.545141	0	0	0	0	0
Apol8	0.05975	0.874687	0.1456	0.594806	0.3305	0.0873657	0	0	0	0	0
Vat1l	0.44275	0.693731	-0.21155	0.856568	0.33	0.741407	0	0	0	0	0
Pck1	-0.084	0.943279	-0.18675	0.814689	0.33	0.611896	0	0	0	0	0
Upk3a	-0.057	0.955827	0.3466	0.55988	0.33	0.516208	0	0	0	0	0
0610040A22Rik	0.0525	0.925803	0.07605	0.856192	0.32975	0.228764	0	0	0	0	0
2310014F07Rik	0.011	0.986446	0.0236	0.958238	0.32975	0.152747	0	0	0	0	0
Pemt	-0.0625	0.870011	0.15415	0.580151	0.32975	0.0923795	0	0	0	0	0
Mcfd2	-0.5305	0.188855	0.10725	0.860404	0.329	0.446983	0	0	0	0	0
Kcne3	-0.212	0.790523	-0.0914	0.907442	0.329	0.554995	0	0	0	0	0
Gng2	-0.133	0.823813	-0.0606	0.914813	0.3285	0.374511	0	0	0	0	0
Gpr83	-0.291	0.433104	0.1159	0.794154	0.32825	0.301943	0	0	0	0	0
Aldh3b2	0.0185	0.98958	0.07525	0.926992	0.328	0.569081	0	0	0	0	0
A130010J15Rik	-0.436	0.513572	-0.01225	0.991246	0.328	0.600674	0	0	0	0	0
Abce1	-0.1895	0.660835	-0.0401	0.939413	0.328	0.290017	0	0	0	0	0
Agpat9	-0.011	0.995794	-0.15095	0.879638	0.3275	0.682348	0	0	0	0	0
Rpn2	-0.44225	0.309632	0.03765	0.960523	0.3275	0.446103	0	0	0	0	0
Klhl7	-0.18975	0.794667	-0.1799	0.767651	0.32725	0.501995	0	0	0	0	0
Nrap	-0.35625	0.607654	-0.12645	0.873011	0.327	0.583814	0	0	0	0	0
Mrvi1	0.009	0.993486	0.16735	0.736828	0.327	0.401568	0	0	0	0	0
Gng11	-0.27825	0.479052	0.1456	0.739725	0.32675	0.324734	0	0	0	0	0
Pno1	-0.04825	0.974147	-0.42575	0.589328	0.3265	0.65582	0	0	0	0	0
Gpr114	-0.08325	0.839074	0.41325	0.267802	0.3265	0.143828	0	0	0	0	0
Crabp2	-0.481	0.722435	-0.14985	0.918555	0.32625	0.791593	0	0	0	0	0
Adrb2	-0.716	0.0422749	0.2466	0.620822	0.32625	0.423308	0	0	0	0	0
Grid2ip	0.01325	0.985116	0.22915	0.503033	0.32625	0.204644	0	0	0	0	0
Higd1a	-0.167	0.60452	-0.0496	0.89524	0.32625	0.151723	0	0	0	0	0
Cad	-0.59225	0.024665	0.25805	0.487752	0.326	0.251109	0	0	0	0	0
Nudt5	-0.25025	0.5475	0.22165	0.60313	0.32575	0.329297	0	0	0	0	0
Fam18a	-0.12775	0.740775	0.14865	0.655529	0.3255	0.183198	0	0	0	0	0
0610005C13Rik	-0.19725	0.601724	0.3815	0.362679	0.3255	0.244196	0	0	0	0	0
Hhatl	-0.3575	0.442097	0.23715	0.643726	0.32525	0.439295	0	0	0	0	0
2310050B05Rik	-0.0015	0.998755	0.01885	0.975607	0.3245	0.362297	0	0	0	0	0
Fat3	-0.16125	0.780125	0.24545	0.601311	0.32425	0.390397	0	0	0	0	0
Hdhd3	-0.1635	0.742238	0.12275	0.789954	0.32425	0.334141	0	0	0	0	0
Trf	-0.3835	0.799994	-0.28845	0.827128	0.32425	0.791984	0	0	0	0	0
Svs5	-0.149	0.985116	-0.57025	0.905456	0.32425	0.950534	0	0	0	0	0
Hnrpll	-0.13475	0.759911	-0.0331	0.946188	0.324	0.242934	0	0	0	0	0
Il15ra	-0.20525	0.640787	-0.04085	0.940372	0.32375	0.321633	0	0	0	0	0
Arf4	-0.2805	0.571259	-0.0459	0.94531	0.32375	0.424627	0	0	0	0	0
Timd4	-0.22425	0.615126	0.0366	0.949567	0.32375	0.342445	0	0	0	0	0
Kcnh3	-0.07075	0.852978	0.1955	0.487752	0.3235	0.107739	0	0	0	0	0
Cldn16	-0.2845	0.291297	0.1773	0.593086	0.3235	0.18226	0	0	0	0	0
Slc30a5	-0.32225	0.471417	-0.12665	0.812	0.32325	0.407985	0	0	0	0	0
Ndufc1	-0.0745	0.846044	-0.04265	0.904649	0.32325	0.115929	0	0	0	0	0
Skp1a	-0.147	0.627664	0.04625	0.893596	0.323	0.117964	0	0	0	0	0
Popdc2	-0.2155	0.568621	0.27285	0.474589	0.323	0.265241	0	0	0	0	0
Iqsec3	0.02825	0.972463	0.20565	0.633046	0.323	0.345442	0	0	0	0	0
Myoz1	0.17225	0.811852	0.09435	0.889671	0.32275	0.5012	0	0	0	0	0
Golt1b	-0.5455	0.139887	0.18005	0.724008	0.3225	0.424442	0	0	0	0	0
9330198I05Rik	-0.179	0.615512	0.0877	0.817906	0.3225	0.210683	0	0	0	0	0
BC027582	-0.293	0.481967	0.35945	0.435508	0.3225	0.366754	0	0	0	0	0
Coq7	-0.0475	0.94993	-0.15925	0.732945	0.32225	0.377232	0	0	0	0	0
Cntn1	-0.134	0.843608	-0.1513	0.783546	0.322	0.441471	0	0	0	0	0
Abca6	-0.04	0.943254	0.1278	0.716267	0.32175	0.208016	0	0	0	0	0
Fshr	-0.311	0.362472	0.40145	0.374629	0.3215	0.294965	0	0	0	0	0
Nudt22	-0.59175	0.0540602	0.23805	0.587897	0.32125	0.350165	0	0	0	0	0
Prom1	-0.60375	0.514268	0.12435	0.918169	0.321	0.736952	0	0	0	0	0
Sdk1	-0.562	0.135953	0.2265	0.655817	0.321	0.43978	0	0	0	0	0
Nnmt	0.00325	0.99866	0.10815	0.924685	0.32075	0.714921	0	0	0	0	0
Tgm3	-0.169	0.535646	0.29165	0.362679	0.32075	0.108058	0	0	0	0	0
Efhd1	-0.1615	0.871944	-0.2346	0.757094	0.32075	0.628916	0	0	0	0	0
Rhbdd3	-0.34225	0.228699	0.28085	0.448855	0.32	0.241501	0	0	0	0	0
8430437L04Rik	-0.1675	0.568621	0.2379	0.435508	0.31975	0.133022	0	0	0	0	0
Ankrd33b	-0.20275	0.632554	0.12175	0.777826	0.31975	0.306361	0	0	0	0	0
6430604M11Rik	-0.31075	0.509827	0.40135	0.431302	0.3195	0.429162	0	0	0	0	0
Tac2	-0.04575	0.940069	0.1689	0.649601	0.3195	0.258411	0	0	0	0	0
Hspa13	-0.56975	0.154401	0.0444	0.950224	0.3195	0.473926	0	0	0	0	0
Tram1	-0.28375	0.590201	0.096	0.874519	0.31925	0.457041	0	0	0	0	0
Fgf10	-0.5745	0.211183	-0.0622	0.935006	0.31925	0.528894	0	0	0	0	0
Jph2	-0.40175	0.11679	0.31695	0.402033	0.31875	0.223216	0	0	0	0	0
Exoc3l2	-0.1945	0.794823	0.2201	0.717045	0.31875	0.533067	0	0	0	0	0
Dclk1	0.018	0.986653	-0.021	0.97762	0.31875	0.475981	0	0	0	0	0
Il2rg	-0.17	0.886833	0.0975	0.925853	0.31875	0.682426	0	0	0	0	0
Tesk2	-0.7795	0.154732	-0.1236	0.887135	0.3185	0.635269	0	0	0	0	0
Fads6	-0.43325	0.545837	0.0786	0.933559	0.31825	0.638389	0	0	0	0	0
Sell	0.09475	0.894006	0.21345	0.658096	0.31825	0.415779	0	0	0	0	0
Fam46b	-0.96775	0.0422749	0.38085	0.57537	0.318	0.599839	0	0	0	0	0
Srp19	-0.32525	0.32191	0.09265	0.831885	0.318	0.292524	0	0	0	0	0
Ppbp	0.11525	0.969084	-0.46905	0.785217	0.318	0.857858	0	0	0	0	0
Id4	-0.1255	0.880113	-0.0433	0.958346	0.318	0.527876	0	0	0	0	0
Crabp1	-0.12975	0.86203	-0.02545	0.973416	0.31775	0.490208	0	0	0	0	0
Aco2	-0.20425	0.484876	0.0193	0.967341	0.3175	0.163663	0	0	0	0	0
Car14	-0.39	0.334926	0.0401	0.949701	0.31725	0.412225	0	0	0	0	0
Camk2g	-0.4555	0.132218	0.09675	0.831885	0.317	0.321421	0	0	0	0	0
5730508B09Rik	-0.1275	0.763374	0.00385	0.994655	0.31675	0.231204	0	0	0	0	0
Mmp20	-0.96375	0.0385349	0.40005	0.541591	0.31675	0.587103	0	0	0	0	0
Hist1h4a	-0.6045	0.257259	0.2661	0.695095	0.31675	0.593286	0	0	0	0	0
Klf15	-0.54925	0.141281	0.08185	0.89145	0.31625	0.441471	0	0	0	0	0
Slc2a1	-0.358	0.219732	0.1056	0.791347	0.31625	0.263427	0	0	0	0	0
Tubb1	0.05525	0.951564	0.119	0.845023	0.316	0.483009	0	0	0	0	0
Slc35d3	-0.26275	0.597266	0.1942	0.695265	0.316	0.424256	0	0	0	0	0
Pgrmc1	-0.287	0.701351	-0.10035	0.903827	0.316	0.599384	0	0	0	0	0
Slc31a2	-0.26775	0.784938	-0.12445	0.895475	0.316	0.671639	0	0	0	0	0
Smad7	0.04925	0.917504	0.00545	0.991164	0.31575	0.155553	0	0	0	0	0
Tmed10	-0.329	0.41154	0.12565	0.795713	0.31575	0.382592	0	0	0	0	0
Sec61b	-0.28475	0.675491	0.14965	0.82941	0.31575	0.563207	0	0	0	0	0
Vegfa	-0.35625	0.436834	0.19085	0.71459	0.3155	0.449217	0	0	0	0	0
2310001K24Rik	-0.117	0.831301	0.2983	0.476463	0.3155	0.338796	0	0	0	0	0
Lypd6	-0.32	0.236524	0.2038	0.549758	0.3155	0.216793	0	0	0	0	0
Bcas3	-0.0995	0.800545	0.11225	0.723855	0.31525	0.160478	0	0	0	0	0
2810408I11Rik	-0.1255	0.731632	0.34155	0.339377	0.31475	0.178753	0	0	0	0	0
Pold2	-0.27475	0.282097	0.08045	0.816036	0.3145	0.169559	0	0	0	0	0
Ifi205	-0.47575	0.510278	-0.3584	0.636605	0.3145	0.658244	0	0	0	0	0
Hes1	0.273	0.571628	-0.23405	0.629134	0.31425	0.426448	0	0	0	0	0
Sod3	-0.251	0.743171	0.10285	0.896418	0.31425	0.590749	0	0	0	0	0
Speg	-0.27675	0.497854	0.20645	0.63256	0.31425	0.363141	0	0	0	0	0
Cnn3	-0.21175	0.507897	-0.1137	0.745877	0.314	0.211766	0	0	0	0	0
Gpr124	-0.3855	0.521448	-0.0298	0.973325	0.31375	0.567657	0	0	0	0	0
Lypd5	0.0225	0.96125	-0.05985	0.83692	0.31375	0.0892503	0	0	0	0	0
Rhbdl1	-0.41375	0.362472	0.16945	0.760831	0.3135	0.480185	0	0	0	0	0
Tmed7	-0.30325	0.347962	-0.0832	0.847369	0.3135	0.282893	0	0	0	0	0
4933431E20Rik	-0.26225	0.655823	0.0246	0.974551	0.31325	0.498724	0	0	0	0	0
Gtf2e2	-0.338	0.362472	-0.1455	0.746645	0.31325	0.363605	0	0	0	0	0
Lysmd1	-1.00575	0.0433025	0.56515	0.437247	0.31275	0.630415	0	0	0	0	0
Ppapdc3	-0.25225	0.606424	0.0859	0.877594	0.31275	0.419517	0	0	0	0	0
Ccdc142	-0.409	0.303225	0.04565	0.942975	0.31275	0.424256	0	0	0	0	0
Nkiras1	-0.27975	0.415147	0.21475	0.580151	0.3125	0.293499	0	0	0	0	0
Isg20	-0.3945	0.465942	-0.0196	0.981721	0.3125	0.539846	0	0	0	0	0
Aqp3	-0.06225	0.947168	0.1915	0.739801	0.3125	0.509017	0	0	0	0	0
Prom2	-0.202	0.824654	-0.07905	0.928956	0.31225	0.628018	0	0	0	0	0
Ptgds	-0.71175	0.541995	0.12695	0.934826	0.31225	0.803322	0	0	0	0	0
Mboat2	-0.1915	0.347962	0.07805	0.754672	0.312	0.0629844	0	0	0	0	0
Serpinb9	-0.10175	0.930897	-0.17825	0.829215	0.312	0.649916	0	0	0	0	0
Sobp	-0.16925	0.8204	0.15705	0.801569	0.3115	0.529283	0	0	0	0	0
Defa-rs12	-0.25025	0.28641	0.0706	0.825769	0.3115	0.132897	0	0	0	0	0
Rnf186	0.20375	0.788819	-0.12055	0.864101	0.3115	0.558532	0	0	0	0	0
Polr3g	-0.5415	0.104287	0.1215	0.810061	0.31125	0.401568	0	0	0	0	0
Hesx1	-0.17225	0.431921	0.09745	0.694394	0.31125	0.0698004	0	0	0	0	0
Fkbp14	-0.09925	0.760157	-0.0371	0.912024	0.31075	0.103879	0	0	0	0	0
E430014B02Rik	-0.26525	0.710558	0.13115	0.857755	0.3105	0.581218	0	0	0	0	0
Sh3bgrl3	0.071	0.944618	0.0521	0.949701	0.31025	0.567839	0	0	0	0	0
Grin2d	-0.25175	0.548747	0.4261	0.374811	0.31	0.365893	0	0	0	0	0
Cd209f	-0.61275	0.648062	0.29925	0.831885	0.31	0.815285	0	0	0	0	0
Lefty1	0.02525	0.954868	0.16595	0.516738	0.30975	0.0903807	0	0	0	0	0
Sim1	-0.14825	0.776988	0.14925	0.732696	0.30975	0.360156	0	0	0	0	0
Ret	-0.06	0.958851	-0.085	0.91843	0.30875	0.605865	0	0	0	0	0
Foxred2	-0.4575	0.237303	0.11835	0.828465	0.3085	0.441471	0	0	0	0	0
Gamt	-0.32325	0.655871	0.05885	0.949206	0.3085	0.614942	0	0	0	0	0
Il17rb	0.13425	0.789329	-0.0188	0.973399	0.3085	0.327602	0	0	0	0	0
Gdpd5	-0.19375	0.687939	0.3879	0.403869	0.3085	0.383224	0	0	0	0	0
Gda	-0.28675	0.80545	-0.05175	0.9698	0.30825	0.72863	0	0	0	0	0
Upk2	-0.0545	0.912925	0.32395	0.374811	0.30825	0.201003	0	0	0	0	0
Sgms1	-0.28025	0.527412	-0.1833	0.697077	0.30825	0.407985	0	0	0	0	0
Myocd	-0.4495	0.257301	0.32415	0.507524	0.30825	0.448023	0	0	0	0	0
Aldh1b1	-0.33275	0.222059	0.39235	0.324965	0.308	0.241082	0	0	0	0	0
Adamtsl5	-0.13525	0.710641	0.21715	0.499409	0.30775	0.201054	0	0	0	0	0
Stra6	0.027	0.970926	0.16235	0.675345	0.30775	0.302429	0	0	0	0	0
Ms4a10	-0.16475	0.678743	0.43775	0.293677	0.30775	0.268551	0	0	0	0	0
H2-Q8	-0.0605	0.940182	0.2526	0.60759	0.30775	0.447889	0	0	0	0	0
Cypt3	0.06825	0.893763	0.0922	0.808174	0.30725	0.241256	0	0	0	0	0
Cd7	0.11375	0.861465	0.2924	0.539971	0.30725	0.428932	0	0	0	0	0
9630010G10Rik	-0.00775	0.995348	0.2789	0.621289	0.30725	0.528306	0	0	0	0	0
Tsc22d3	-0.7105	0.0681016	-0.0952	0.883991	0.307	0.509143	0	0	0	0	0
Slc25a13	-0.5995	0.239747	-0.06525	0.93848	0.30675	0.593286	0	0	0	0	0
Pon1	-0.13575	0.932311	-0.46405	0.645399	0.30675	0.763565	0	0	0	0	0
AI597468	-0.267	0.34712	0.05495	0.890168	0.3065	0.218165	0	0	0	0	0
Npr3	-0.2585	0.730528	-0.0342	0.971895	0.3065	0.600674	0	0	0	0	0
1700018L24Rik	-0.16975	0.7018	0.06415	0.8924	0.3055	0.328431	0	0	0	0	0
Car6	-0.15475	0.958371	0.26455	0.898834	0.3055	0.875797	0	0	0	0	0
5430417L22Rik	-0.284	0.479052	-0.09205	0.852757	0.3055	0.378936	0	0	0	0	0
Cdc25a	-0.51825	0.0699214	0.12685	0.764594	0.30525	0.335518	0	0	0	0	0
Sntg2	-0.263	0.500813	0.1762	0.670083	0.30525	0.351999	0	0	0	0	0
Insrr	-0.30425	0.479052	0.40855	0.403869	0.305	0.417382	0	0	0	0	0
Il12rb1	-0.11675	0.799496	0.1664	0.643726	0.305	0.26668	0	0	0	0	0
Ccdc13	-0.16975	0.598226	0.0035	0.99461	0.30475	0.189729	0	0	0	0	0
9330177L23Rik	-0.27075	0.419046	0.059	0.895475	0.3045	0.292524	0	0	0	0	0
Sv2b	-0.1845	0.702953	0.08725	0.863259	0.30425	0.384462	0	0	0	0	0
Sfxn2	-0.82875	0.125417	0.086	0.926175	0.30425	0.658106	0	0	0	0	0
Rcor2	-0.166	0.577188	0.27665	0.395139	0.30425	0.15918	0	0	0	0	0
Dctd	0.20025	0.788061	-0.28065	0.637441	0.304	0.559979	0	0	0	0	0
Slpi	-0.05925	0.984276	0.25735	0.876153	0.304	0.841809	0	0	0	0	0
7420700N18Rik	-0.05525	0.853097	0.2398	0.339377	0.3035	0.0494999	0	0	0	0	0
Fstl3	-0.3985	0.144354	0.2906	0.440531	0.3035	0.282145	0	0	0	0	0
Agt	-0.3915	0.502043	0.13265	0.851537	0.30325	0.577189	0	0	0	0	0
Tuba8	0.3205	0.516798	0.11845	0.838147	0.30325	0.484653	0	0	0	0	0
Uox	0.1115	0.882898	-0.09145	0.884183	0.30325	0.496039	0	0	0	0	0
S100a1	0.16	0.676229	-0.06405	0.876362	0.30325	0.257082	0	0	0	0	0
Sparc	-0.4935	0.249332	0.0884	0.890168	0.303	0.504845	0	0	0	0	0
Mmrn2	-0.08725	0.874441	0.2083	0.600924	0.303	0.330451	0	0	0	0	0
1190005I06Rik	-0.378	0.232983	0.18985	0.636056	0.303	0.338512	0	0	0	0	0
Plcb1	-0.26525	0.352959	0.0877	0.812	0.30275	0.228476	0	0	0	0	0
Ppap2b	-0.473	0.348317	-0.072	0.921971	0.30275	0.558051	0	0	0	0	0
4930588J15Rik	-0.09125	0.812176	0.1973	0.507048	0.3025	0.16685	0	0	0	0	0
Sec22b	-0.35475	0.286552	0.0017	0.997303	0.30225	0.350945	0	0	0	0	0
Tdrkh	-0.077	0.856487	0.2146	0.488808	0.30225	0.192129	0	0	0	0	0
Kbtbd8	-0.15525	0.606253	0.04445	0.902107	0.30225	0.155225	0	0	0	0	0
Mogs	-0.1655	0.819845	0.2548	0.650891	0.302	0.533382	0	0	0	0	0
Itga3	-0.08525	0.844291	0.25515	0.448855	0.302	0.216052	0	0	0	0	0
Socs1	-0.1385	0.675491	0.3094	0.371405	0.302	0.173871	0	0	0	0	0
Fgf13	-0.30575	0.360113	0.1479	0.710871	0.30175	0.321136	0	0	0	0	0
9630013K17Rik	-0.2065	0.694872	0.52095	0.33224	0.30175	0.439049	0	0	0	0	0
Tiaf2	-0.17625	0.645328	0.20055	0.581532	0.3015	0.274972	0	0	0	0	0
Dct	0.09975	0.844022	0.13145	0.738935	0.3015	0.308868	0	0	0	0	0
Chi3l3	-0.07475	0.979507	0.0933	0.965911	0.3015	0.852174	0	0	0	0	0
Hoxb7	-0.08425	0.926233	0.20165	0.739779	0.3015	0.556465	0	0	0	0	0
Folr4	-0.1165	0.636048	0.22085	0.387603	0.30125	0.069385	0	0	0	0	0
Chodl	-0.376	0.648062	-0.1744	0.842142	0.30125	0.680258	0	0	0	0	0
Lepre1	-0.41075	0.130198	0.12295	0.748785	0.301	0.287932	0	0	0	0	0
Dnajb5	-0.004	0.996937	0.25125	0.487752	0.30075	0.282893	0	0	0	0	0
1810006K21Rik	-0.21875	0.320994	0.17815	0.493444	0.3005	0.107084	0	0	0	0	0
Col2a1	0.025	0.969363	0.0593	0.886173	0.3005	0.25633	0	0	0	0	0
Pou5f2	0.05075	0.934963	0.1025	0.80894	0.30025	0.319742	0	0	0	0	0
Mmp8	-0.0035	0.996915	0.226	0.474589	0.29975	0.201003	0	0	0	0	0
Myh10	-0.055	0.927824	0.1527	0.701395	0.2995	0.326659	0	0	0	0	0
Gpr151	0.183	0.655695	-0.0777	0.861326	0.2995	0.317827	0	0	0	0	0
Ccdc80	-0.40325	0.633321	-0.23805	0.784743	0.2995	0.697151	0	0	0	0	0
Msx3	-0.2215	0.438732	0.30065	0.387603	0.2995	0.202717	0	0	0	0	0
Bmp10	0.09	0.848321	0.1845	0.600193	0.29925	0.261934	0	0	0	0	0
Spryd4	-0.4315	0.117409	0.1127	0.779584	0.29925	0.301875	0	0	0	0	0
Dbt	-0.53025	0.31506	-0.16475	0.813142	0.29925	0.59591	0	0	0	0	0
Sytl2	0.155	0.837044	0.08065	0.907744	0.299	0.544983	0	0	0	0	0
Tk1	-0.65225	0.0562912	0.1689	0.732696	0.29875	0.450394	0	0	0	0	0
A530047J11Rik	-0.43225	0.379736	-0.0527	0.944183	0.2985	0.543505	0	0	0	0	0
A330068G13Rik	-0.0935	0.828391	-0.10505	0.762727	0.29825	0.23092	0	0	0	0	0
Ephb1	-0.43675	0.173645	0.431	0.372054	0.29825	0.381737	0	0	0	0	0
Ttll7	0.01625	0.984276	-0.09125	0.835095	0.298	0.335119	0	0	0	0	0
Myh2	-0.063	0.969197	0.31145	0.729611	0.298	0.726277	0	0	0	0	0
Tm7sf2	-0.8795	0.0947452	0.3028	0.679211	0.298	0.662575	0	0	0	0	0
Srp54b	-0.392	0.403248	0.0698	0.914523	0.29775	0.504852	0	0	0	0	0
Gnao1	-0.16875	0.632554	0.1286	0.70823	0.29775	0.2411	0	0	0	0	0
Tmed3	-0.5715	0.450136	0.207	0.82302	0.29775	0.710521	0	0	0	0	0
Larp4	-0.57425	0.0581085	0.00795	0.990463	0.29725	0.387806	0	0	0	0	0
Samd9l	0.18525	0.900494	0.0943	0.941281	0.29725	0.763639	0	0	0	0	0
Kcnd2	-0.3825	0.251457	-0.09015	0.851045	0.29725	0.376946	0	0	0	0	0
Slc25a29	-0.49425	0.11751	0.41915	0.378551	0.297	0.39153	0	0	0	0	0
Acat1	-0.27125	0.384023	-0.14575	0.686163	0.297	0.276499	0	0	0	0	0
Rep15	-0.1475	0.706387	0.51855	0.248704	0.297	0.264927	0	0	0	0	0
Klhl2	-0.139	0.675636	-0.13495	0.658096	0.297	0.18528	0	0	0	0	0
Oat	-0.17075	0.773317	-0.13625	0.794262	0.297	0.457708	0	0	0	0	0
Fam105b	-0.1455	0.546608	0.06345	0.815603	0.29675	0.0903807	0	0	0	0	0
Htra2	-0.01325	0.986446	-0.0087	0.988585	0.29675	0.324335	0	0	0	0	0
4930532I03Rik	-0.01125	0.982918	0.28635	0.324965	0.29675	0.100209	0	0	0	0	0
1700007K09Rik	-0.03675	0.955338	0.13625	0.727443	0.29675	0.318332	0	0	0	0	0
Acot11	-0.19675	0.68263	0.12395	0.793693	0.29675	0.402439	0	0	0	0	0
Gata2	-0.1995	0.884046	0.1261	0.914459	0.2965	0.75662	0	0	0	0	0
Gsdmd	-0.2525	0.416754	0.17205	0.620405	0.2965	0.2637	0	0	0	0	0
B9d1	0.22875	0.626845	-0.3225	0.474589	0.2965	0.41553	0	0	0	0	0
Klra21	0.0275	0.97052	0.18165	0.641115	0.2965	0.330805	0	0	0	0	0
Tfdp1	-0.247	0.742396	-0.45245	0.481852	0.29625	0.610486	0	0	0	0	0
Ptger3	-0.37775	0.581404	0.0823	0.923217	0.29625	0.637844	0	0	0	0	0
Atp1b1	-0.236	0.281584	0.0276	0.937447	0.29625	0.124749	0	0	0	0	0
Wnt10b	-0.10025	0.822725	0.2832	0.43012	0.296	0.259307	0	0	0	0	0
Gyltl1b	-0.44575	0.46141	0.2819	0.669379	0.29575	0.622176	0	0	0	0	0
Chek1	-0.194	0.345748	-0.00575	0.988393	0.29575	0.0856432	0	0	0	0	0
Slitrk2	-0.01375	0.985233	0.0815	0.843401	0.2955	0.293499	0	0	0	0	0
4930583I09Rik	-0.2025	0.341601	0.2835	0.324965	0.2955	0.0951921	0	0	0	0	0
Svs4	0.30825	0.968117	-1.613	0.704183	0.2955	0.958081	0	0	0	0	0
Agr3	0.024	0.957082	0.07855	0.777106	0.29525	0.108792	0	0	0	0	0
2600014E21Rik	-0.16375	0.565963	0.24315	0.415047	0.295	0.15886	0	0	0	0	0
Klra5	-0.13175	0.727308	0.1587	0.631136	0.2945	0.239937	0	0	0	0	0
Abcg8	-0.07025	0.898493	0.0893	0.826957	0.29425	0.29967	0	0	0	0	0
C1galt1	-0.58275	0.128585	0.01595	0.983961	0.29425	0.501995	0	0	0	0	0
Cog7	-0.34225	0.232925	0.14105	0.703666	0.29425	0.294138	0	0	0	0	0
Gmfg	-0.34525	0.559513	0.22385	0.716267	0.294	0.579252	0	0	0	0	0
Irs1	-0.53375	0.0487192	-0.069	0.877594	0.29375	0.327945	0	0	0	0	0
Mapt	0.1025	0.933923	0.08505	0.930483	0.29375	0.687442	0	0	0	0	0
Zfp238	-0.307	0.230697	0.12455	0.70816	0.29375	0.229318	0	0	0	0	0
Stat4	-0.15625	0.652344	0.18455	0.56929	0.2935	0.231381	0	0	0	0	0
Brp44l	0.06125	0.972115	-0.6543	0.477294	0.2935	0.749336	0	0	0	0	0
Top2a	-0.5175	0.0648232	0.4147	0.356344	0.293	0.350165	0	0	0	0	0
4930432K09Rik	-0.13725	0.741063	0.2706	0.453559	0.293	0.287932	0	0	0	0	0
Ndufb6	-0.16375	0.706062	-0.1075	0.797728	0.29275	0.338824	0	0	0	0	0
4931417G12Rik	-0.17625	0.517128	0.2188	0.450226	0.2925	0.156894	0	0	0	0	0
Gm97	-0.11225	0.763923	0.1966	0.521757	0.2925	0.203262	0	0	0	0	0
5730559C18Rik	0.1825	0.760806	0.06995	0.909211	0.2925	0.483009	0	0	0	0	0
Mrs2	-0.51275	0.0954773	0.05595	0.914813	0.29225	0.393184	0	0	0	0	0
Calcrl	-0.168	0.51186	-0.0164	0.967741	0.29225	0.130979	0	0	0	0	0
Gclc	-0.252	0.449315	-0.0358	0.940372	0.292	0.302195	0	0	0	0	0
1110012L19Rik	0.06	0.912666	-0.16015	0.654465	0.292	0.289045	0	0	0	0	0
Rhd	-0.00875	0.990725	0.27975	0.440531	0.292	0.282827	0	0	0	0	0
4930556A12Rik	-0.10025	0.805173	0.19815	0.531765	0.292	0.219196	0	0	0	0	0
1810013D15Rik	-0.15475	0.720125	0.12405	0.755224	0.29175	0.328431	0	0	0	0	0
Fxyd3	0.44125	0.798618	-0.27315	0.862961	0.2915	0.842628	0	0	0	0	0
Slc14a2	-0.22725	0.615126	0.0548	0.918555	0.2915	0.409245	0	0	0	0	0
Klre1	0.01525	0.98565	0.31735	0.450226	0.2915	0.38125	0	0	0	0	0
Itpk1	-0.544	0.0337582	0.2898	0.439479	0.2915	0.300857	0	0	0	0	0
Slc16a9	-0.485	0.228363	0.0608	0.924364	0.29125	0.498406	0	0	0	0	0
Esam	-0.06775	0.931182	0.0019	0.997542	0.29125	0.484223	0	0	0	0	0
Dpp3	-0.43825	0.163894	0.15885	0.710871	0.291	0.386706	0	0	0	0	0
Slc22a7	0.029	0.957656	0.2239	0.480317	0.2905	0.224796	0	0	0	0	0
Capn6	-0.24175	0.463673	0.0805	0.843081	0.2905	0.294138	0	0	0	0	0
Lysmd3	-0.492	0.0983014	-0.16385	0.695489	0.29	0.378936	0	0	0	0	0
5430421F17Rik	-0.11625	0.744347	0.152	0.619558	0.28975	0.201744	0	0	0	0	0
Fam55d	-0.239	0.778693	-0.14845	0.851537	0.28975	0.652773	0	0	0	0	0
Prph2	-0.1975	0.606083	0.0881	0.832309	0.28975	0.320679	0	0	0	0	0
Rpl3l	-0.037	0.972463	0.017	0.984064	0.28975	0.55805	0	0	0	0	0
9530029O12Rik	-0.35075	0.483659	0.3924	0.466213	0.28975	0.530837	0	0	0	0	0
Chid1	-0.59125	0.453159	0.46185	0.596146	0.2895	0.731973	0	0	0	0	0
E130203B14Rik	-0.15925	0.810431	0.22015	0.67246	0.28925	0.511984	0	0	0	0	0
Abcb4	0.19825	0.686215	0.33315	0.459415	0.28925	0.427107	0	0	0	0	0
Entpd7	-0.277	0.23976	0.0452	0.901722	0.289	0.188431	0	0	0	0	0
Zp3r	-0.0915	0.751086	0.0121	0.973255	0.28875	0.0951921	0	0	0	0	0
Rxrg	-0.26225	0.480966	0.33115	0.424296	0.28875	0.365893	0	0	0	0	0
Cck	-0.01125	0.986446	0.06575	0.859422	0.28875	0.233185	0	0	0	0	0
Kcnip1	-0.1525	0.560291	-0.05855	0.846504	0.28825	0.130979	0	0	0	0	0
Ptger2	-0.23525	0.686215	0.17525	0.75183	0.28825	0.527325	0	0	0	0	0
Stac2	-0.5055	0.192205	0.30495	0.542481	0.288	0.497965	0	0	0	0	0
Wfdc1	-0.0365	0.968782	-0.00255	0.997303	0.288	0.496402	0	0	0	0	0
Fads3	-0.30525	0.405498	0.04805	0.926298	0.288	0.385861	0	0	0	0	0
Ccl6	-0.3835	0.863732	-0.2752	0.887582	0.288	0.877154	0	0	0	0	0
Pigf	-0.17325	0.785533	0.0294	0.969714	0.28775	0.506938	0	0	0	0	0
E430016F16Rik	-0.20225	0.400171	0.10925	0.692543	0.28775	0.140285	0	0	0	0	0
Idh3a	0.0635	0.934518	-0.18745	0.70273	0.28775	0.474292	0	0	0	0	0
Lmo1	0.1805	0.734028	0.03115	0.963041	0.28775	0.447199	0	0	0	0	0
Sec61a1	-0.42125	0.43403	0.0987	0.88992	0.28775	0.585924	0	0	0	0	0
Fabp7	0.23425	0.848627	-0.29855	0.755748	0.28725	0.754486	0	0	0	0	0
Camp	-0.1185	0.772156	0.1561	0.641753	0.28725	0.258857	0	0	0	0	0
4933405D12Rik	-0.1115	0.773474	0.1058	0.749135	0.28725	0.227857	0	0	0	0	0
Ngb	-0.064	0.893633	0.03465	0.933059	0.28725	0.239394	0	0	0	0	0
Pank3	-0.607	0.0837596	-0.13995	0.790798	0.28725	0.484653	0	0	0	0	0
Moxd2	-0.21175	0.503645	0.2802	0.416289	0.28725	0.258722	0	0	0	0	0
2700029L08Rik	0.056	0.890192	0.186	0.496977	0.28725	0.150807	0	0	0	0	0
Slc39a10	-0.033	0.974338	-0.2439	0.652812	0.28725	0.54171	0	0	0	0	0
Ccdc65	-0.123	0.713432	0.25185	0.415047	0.287	0.1921	0	0	0	0	0
Prkcb	-0.12025	0.911259	0.0916	0.914813	0.28675	0.659662	0	0	0	0	0
Lep	-0.03	0.990757	-0.04645	0.978187	0.28675	0.82415	0	0	0	0	0
2610019F03Rik	0.051	0.972115	-0.0452	0.968482	0.28675	0.692358	0	0	0	0	0
Etnk1	-0.4895	0.283644	-0.10275	0.875667	0.28625	0.559856	0	0	0	0	0
Pdia3	-0.31575	0.563423	0.1107	0.863724	0.28625	0.553419	0	0	0	0	0
AW011738	-0.7135	0.0850915	0.3769	0.511567	0.286	0.574497	0	0	0	0	0
Arfip2	-0.454	0.177864	0.22965	0.603575	0.286	0.427549	0	0	0	0	0
Espl1	-0.4025	0.425216	0.05935	0.934919	0.286	0.561209	0	0	0	0	0
Rwdd4a	-0.18975	0.360921	0.0805	0.749771	0.28575	0.0948547	0	0	0	0	0
Nnat	0.41275	0.80077	-0.28265	0.847427	0.2855	0.835959	0	0	0	0	0
C030048H21Rik	-0.15275	0.701333	0.1447	0.691181	0.28525	0.302195	0	0	0	0	0
Adam21	-0.008	0.990757	0.28455	0.405601	0.28475	0.250257	0	0	0	0	0
Zfyve21	-0.19525	0.678635	-0.25275	0.557972	0.28475	0.416796	0	0	0	0	0
Abcc2	-0.423	0.141428	0.17595	0.648766	0.28475	0.353113	0	0	0	0	0
Errfi1	-0.58875	0.128599	0.109	0.857084	0.2845	0.528235	0	0	0	0	0
Sar1b	-0.24475	0.665024	-0.05625	0.933315	0.28425	0.528233	0	0	0	0	0
1300015D01Rik	-0.10475	0.845879	0.13015	0.759188	0.284	0.383224	0	0	0	0	0
Car4	-0.18025	0.843608	0.1263	0.875352	0.284	0.658244	0	0	0	0	0
2310043M15Rik	-0.035	0.957192	0.2252	0.554918	0.284	0.34964	0	0	0	0	0
Fgr	-0.09675	0.903783	0.22225	0.67246	0.284	0.528472	0	0	0	0	0
Zcchc12	-0.0175	0.982032	0.0939	0.823145	0.284	0.340699	0	0	0	0	0
Negr1	-0.45775	0.226642	-0.34035	0.477294	0.284	0.481028	0	0	0	0	0
Hic2	-0.15175	0.518955	0.1246	0.613085	0.28375	0.103356	0	0	0	0	0
4921528I07Rik	-0.1455	0.711032	0.1495	0.669237	0.2835	0.293499	0	0	0	0	0
D030054H15Rik	-0.019	0.97305	0.12575	0.672647	0.2835	0.197367	0	0	0	0	0
Ddn	-0.2045	0.5427	0.19215	0.580761	0.28325	0.287437	0	0	0	0	0
Cyfip2	0.13	0.721286	-0.1759	0.587967	0.28325	0.245093	0	0	0	0	0
Alg8	-0.1425	0.688505	0.23645	0.466213	0.28325	0.248197	0	0	0	0	0
Man2a1	-0.48825	0.33081	0.08145	0.912164	0.283	0.593183	0	0	0	0	0
Ell2	-0.33225	0.29823	-0.0094	0.98818	0.283	0.359372	0	0	0	0	0
Dcst2	-0.17925	0.673664	0.201	0.606214	0.283	0.364891	0	0	0	0	0
Gpr162	-0.003	0.997866	0.1601	0.658084	0.28275	0.316064	0	0	0	0	0
1700019O17Rik	-0.105	0.759911	0.05685	0.863876	0.2825	0.177018	0	0	0	0	0
Abcb11	-0.13	0.800545	0.1805	0.655817	0.2825	0.385811	0	0	0	0	0
4930570E03Rik	-0.07775	0.871944	0.1765	0.614743	0.28225	0.29456	0	0	0	0	0
Ifnab	-0.10075	0.799375	0.1146	0.718539	0.28225	0.227354	0	0	0	0	0
Cmtm5	0.0295	0.948056	0.0645	0.830411	0.28225	0.14887	0	0	0	0	0
Yrdc	-0.47325	0.40492	-0.07895	0.920322	0.28225	0.630415	0	0	0	0	0
1700020N01Rik	-0.75375	0.000814876	0.33605	0.324965	0.282	0.211247	0	0	0	0	0
Grem1	-0.0595	0.869215	0.2952	0.324965	0.282	0.134361	0	0	0	0	0
9330171B17Rik	-0.077	0.831626	0.1279	0.642484	0.282	0.158373	0	0	0	0	0
Klrb1c	0.073	0.865452	0.11805	0.71459	0.282	0.234736	0	0	0	0	0
1700018C11Rik	-0.22425	0.436874	0.2549	0.437247	0.28175	0.244551	0	0	0	0	0
Txndc5	-0.23875	0.788979	0.1695	0.831885	0.28175	0.67651	0	0	0	0	0
Gbp2	0.64625	0.553379	-0.63335	0.567488	0.2815	0.809491	0	0	0	0	0
4932411G14Rik	-0.17925	0.580101	0.3703	0.311402	0.2815	0.249825	0	0	0	0	0
5330425B07Rik	-0.17525	0.343603	0.2342	0.339377	0.2815	0.0656538	0	0	0	0	0
A430071A18Rik	-0.1115	0.797442	0.16225	0.634057	0.28125	0.286152	0	0	0	0	0
Tmem190	-0.3155	0.320945	0.2938	0.44931	0.28125	0.349279	0	0	0	0	0
Ccl19	0.0125	0.994847	0.09625	0.926298	0.28125	0.727076	0	0	0	0	0
Srcrb4d	-0.01425	0.985233	0.11455	0.77536	0.281	0.345567	0	0	0	0	0
Ranbp1	-0.01325	0.989745	-0.17975	0.714364	0.28075	0.483892	0	0	0	0	0
BB114814	0.66125	0.185493	-0.6988	0.339377	0.2805	0.642135	0	0	0	0	0
Otop3	-0.219	0.514387	0.5001	0.248704	0.2805	0.303688	0	0	0	0	0
Csta	0.04575	0.911582	0.11735	0.659044	0.28025	0.144074	0	0	0	0	0
Uroc1	-0.028	0.946364	0.16305	0.505842	0.28	0.113077	0	0	0	0	0
Agpat2	0.345	0.624209	-0.3354	0.618904	0.28	0.658029	0	0	0	0	0
1700011L22Rik	-0.0275	0.946811	0.2167	0.403869	0.28	0.107276	0	0	0	0	0
Pcdhb6	-0.01075	0.988029	0.19985	0.5663	0.27975	0.300122	0	0	0	0	0
Ms4a4c	0.06475	0.97052	-0.1214	0.913656	0.2795	0.762274	0	0	0	0	0
Bglap-rs1	-0.56175	0.759911	0.1874	0.920958	0.27925	0.873344	0	0	0	0	0
Fam71f1	-0.13175	0.675491	0.3191	0.324965	0.27925	0.189771	0	0	0	0	0
Tssc4	-0.30475	0.352959	0.2596	0.494745	0.279	0.362044	0	0	0	0	0
Ggta1	0.02625	0.984276	0.1497	0.832585	0.279	0.631528	0	0	0	0	0
2210409O19Rik	-0.1995	0.353774	0.21655	0.41044	0.27875	0.12102	0	0	0	0	0
Akap6	-0.1	0.863115	0.21075	0.619558	0.27875	0.418505	0	0	0	0	0
Igfbp5	-0.07025	0.905204	0.202	0.601311	0.27825	0.366754	0	0	0	0	0
Emp3	-0.0875	0.944465	0.12655	0.889762	0.27825	0.70345	0	0	0	0	0
Cryba1	-0.27225	0.320953	0.3906	0.293677	0.278	0.264053	0	0	0	0	0
Fbxl7	-0.034	0.924029	0.0293	0.917392	0.2775	0.0865999	0	0	0	0	0
Serpina5	-0.35125	0.135931	0.068	0.852007	0.2775	0.248217	0	0	0	0	0
D430033H22Rik	-0.2265	0.606253	0.29755	0.486704	0.2775	0.425738	0	0	0	0	0
Dysf	-0.077	0.914098	0.33455	0.474589	0.27725	0.479949	0	0	0	0	0
1700104B16Rik	-0.083	0.844692	0.1608	0.615476	0.277	0.25303	0	0	0	0	0
Hsd11b2	0.036	0.946813	-0.05545	0.884672	0.277	0.257686	0	0	0	0	0
Hfe2	0.1015	0.865452	0.1536	0.732398	0.27675	0.439049	0	0	0	0	0
Ndufs6	-0.23325	0.366857	0.14535	0.626352	0.27675	0.216117	0	0	0	0	0
6330512M04Rik	-0.41725	0.196347	0.3984	0.387603	0.2765	0.415779	0	0	0	0	0
Gbgt1	-0.12525	0.736273	0.16995	0.599381	0.27625	0.259307	0	0	0	0	0
Sspo	-0.0975	0.837044	0.1103	0.770258	0.27625	0.322417	0	0	0	0	0
Hcst	-0.1065	0.890974	0.37105	0.479318	0.27575	0.54885	0	0	0	0	0
Zyg11a	-0.15325	0.647043	0.158	0.616452	0.27575	0.24713	0	0	0	0	0
Eltd1	-0.04825	0.962219	-0.07635	0.913464	0.27575	0.58663	0	0	0	0	0
Acacb	-0.4235	0.234374	0.2313	0.606214	0.2755	0.460125	0	0	0	0	0
Resp18	0.36775	0.488433	-0.05995	0.934826	0.2755	0.582857	0	0	0	0	0
Pln	-0.0125	0.990421	0.0987	0.863259	0.27525	0.509017	0	0	0	0	0
Muc2	-0.14875	0.749508	0.18915	0.632521	0.27525	0.388454	0	0	0	0	0
Gbp6	0.266	0.771032	-0.35795	0.631136	0.27525	0.698717	0	0	0	0	0
Il1b	-0.0505	0.983529	0.4522	0.702765	0.275	0.822809	0	0	0	0	0
Prdx4	-0.37125	0.295607	0.12805	0.783546	0.275	0.436484	0	0	0	0	0
Dnase1l2	-0.52375	0.203345	0.02635	0.973212	0.275	0.553419	0	0	0	0	0
Fkbp10	-0.40325	0.571628	0.272	0.711345	0.27475	0.685241	0	0	0	0	0
B230114P17Rik	-0.1615	0.838515	-0.0248	0.975607	0.27475	0.609303	0	0	0	0	0
Mei1	-0.1695	0.656856	0.15135	0.6724	0.27475	0.326167	0	0	0	0	0
Tmem52	-0.12425	0.843608	0.2009	0.672632	0.2745	0.492237	0	0	0	0	0
Astl	-0.1715	0.697773	0.14845	0.716298	0.2745	0.392102	0	0	0	0	0
C4bp	0.28325	0.810147	-0.23395	0.817992	0.27425	0.768842	0	0	0	0	0
Tecta	-0.237	0.458566	0.1597	0.647728	0.27375	0.316049	0	0	0	0	0
6330406O05Rik	-0.15825	0.450211	0.21725	0.387603	0.27375	0.0932251	0	0	0	0	0
Ndufs4	-0.1475	0.68895	-0.068	0.861135	0.2735	0.290218	0	0	0	0	0
Tmem70	-0.3045	0.582022	-0.16955	0.771347	0.2735	0.570987	0	0	0	0	0
Nqo2	-0.15025	0.548747	0.03235	0.91846	0.2735	0.137585	0	0	0	0	0
Ufsp1	-0.334	0.230052	0.13835	0.701395	0.27325	0.322524	0	0	0	0	0
Plvap	-0.1245	0.859531	0.28965	0.57914	0.273	0.545617	0	0	0	0	0
Sulf2	-0.20325	0.807619	-0.0552	0.949701	0.273	0.656646	0	0	0	0	0
2810474C18Rik	-0.161	0.714409	0.1962	0.616452	0.27275	0.385811	0	0	0	0	0
Tmem54	-0.17175	0.870381	-0.2071	0.802517	0.27275	0.710521	0	0	0	0	0
Grem2	0.2815	0.848517	0.03485	0.983068	0.27275	0.81334	0	0	0	0	0
Scoc	-0.14475	0.888037	-0.244	0.738706	0.2725	0.683285	0	0	0	0	0
Gstk1	0.215	0.632751	-0.148	0.737759	0.2725	0.436153	0	0	0	0	0
Kcnq5	-0.09375	0.923	-0.0876	0.909211	0.27225	0.633054	0	0	0	0	0
Ostb	-0.043	0.931345	0.0809	0.816268	0.27225	0.257904	0	0	0	0	0
Mc3r	-0.2185	0.455986	0.2353	0.465624	0.272	0.265392	0	0	0	0	0
Calm4	-0.097	0.687939	0.19825	0.403869	0.272	0.082636	0	0	0	0	0
Ddost	-0.43175	0.392836	0.14305	0.82193	0.27175	0.595268	0	0	0	0	0
Gdpd2	-0.1485	0.68534	-0.0388	0.926298	0.27175	0.290895	0	0	0	0	0
Hnrnpa3	0.03325	0.939056	-0.0658	0.823319	0.27125	0.15886	0	0	0	0	0
5033404E19Rik	-0.24975	0.477481	0.1721	0.648766	0.27125	0.369027	0	0	0	0	0
Olfr154	-0.1445	0.66223	0.16845	0.587897	0.27125	0.244551	0	0	0	0	0
Pilrb1	-0.053	0.948738	0.1841	0.715702	0.27125	0.51935	0	0	0	0	0
Art4	-0.34675	0.53854	0.12345	0.853537	0.27125	0.60196	0	0	0	0	0
Gas1	-0.28025	0.576788	0.06295	0.918555	0.271	0.530837	0	0	0	0	0
Kpna2	-0.22	0.662367	0.02105	0.974507	0.271	0.492398	0	0	0	0	0
Osbpl1a	-0.07525	0.913968	-0.13025	0.790246	0.271	0.475981	0	0	0	0	0
Npy1r	-0.1045	0.816691	0.0932	0.80894	0.271	0.323501	0	0	0	0	0
Rbm11	-0.229	0.410691	0.2215	0.477294	0.27075	0.253709	0	0	0	0	0
Pla2g12a	-0.5905	0.206832	-0.037	0.967341	0.27075	0.620612	0	0	0	0	0
Cacng7	-0.01325	0.979853	0.1936	0.474589	0.2705	0.169559	0	0	0	0	0
Angptl4	-0.563	0.437877	0.07315	0.946077	0.2705	0.730231	0	0	0	0	0
Vsig2	-0.17975	0.603534	0.02225	0.964333	0.27025	0.299316	0	0	0	0	0
Gabrr1	-0.288	0.361982	0.2409	0.50839	0.27025	0.354857	0	0	0	0	0
4930483O08Rik	0.00175	0.998382	0.2035	0.601126	0.27025	0.386706	0	0	0	0	0
1700128E19Rik	-0.0365	0.954892	0.33095	0.403869	0.27	0.366754	0	0	0	0	0
Grhpr	-0.399	0.0485579	0.15215	0.59748	0.27	0.203593	0	0	0	0	0
Scrn1	-0.135	0.608217	0.1456	0.567912	0.26975	0.143879	0	0	0	0	0
Hdc	-0.12625	0.830933	0.09465	0.855576	0.26975	0.474292	0	0	0	0	0
Fam132a	-0.381	0.405249	0.0553	0.933102	0.269	0.549482	0	0	0	0	0
Aco1	-0.2645	0.285863	-0.0973	0.760831	0.269	0.243829	0	0	0	0	0
Ifitm6	-0.3415	0.806435	-0.1466	0.91324	0.269	0.814799	0	0	0	0	0
4932432N04Rik	-0.25375	0.470669	0.2782	0.466213	0.269	0.378936	0	0	0	0	0
Gas5	-0.044	0.938393	-0.0099	0.985429	0.26875	0.325219	0	0	0	0	0
Epha8	0.07075	0.885239	0.2325	0.488808	0.26875	0.308868	0	0	0	0	0
Gsc2	-0.10325	0.833246	0.14945	0.692958	0.26875	0.365684	0	0	0	0	0
Tfrc	0.023	0.979762	-0.22075	0.632521	0.2685	0.49009	0	0	0	0	0
4833413E03Rik	-0.2405	0.427727	0.1265	0.714682	0.268	0.303748	0	0	0	0	0
Kbtbd10	-0.039	0.961976	-0.0821	0.877594	0.268	0.483009	0	0	0	0	0
Aifm1	-0.212	0.563423	-0.0164	0.975064	0.268	0.365684	0	0	0	0	0
Ergic2	-0.392	0.253006	-0.0468	0.931652	0.26775	0.447889	0	0	0	0	0
Trpa1	-0.065	0.900631	0.1885	0.587897	0.26775	0.319866	0	0	0	0	0
Mtmr10	-0.408	0.0785564	0.05345	0.890393	0.26775	0.286044	0	0	0	0	0
Nans	-0.47725	0.482158	0.2628	0.725863	0.2675	0.700964	0	0	0	0	0
Cited4	-0.27175	0.68985	0.07805	0.918488	0.2675	0.639382	0	0	0	0	0
Pole4	-0.044	0.927345	-0.1083	0.734741	0.2675	0.257904	0	0	0	0	0
Slc6a18	-0.22825	0.31675	0.25065	0.39867	0.26725	0.182265	0	0	0	0	0
Hcrt	-0.26125	0.326346	0.2269	0.474589	0.26725	0.267487	0	0	0	0	0
Lce3b	-0.212	0.695656	0.24035	0.621947	0.26725	0.524569	0	0	0	0	0
Alox12e	-0.167	0.701194	0.1472	0.714364	0.26725	0.396978	0	0	0	0	0
Vcam1	-0.07975	0.901612	0.04245	0.939653	0.267	0.446983	0	0	0	0	0
Hrsp12	-0.20825	0.678454	-0.0723	0.895691	0.267	0.490689	0	0	0	0	0
Dnd1	-0.18775	0.550573	0.3543	0.325756	0.267	0.279528	0	0	0	0	0
Nampt	-0.14925	0.879458	-0.2224	0.760831	0.267	0.684457	0	0	0	0	0
9130214F15Rik	-0.02575	0.963079	0.151	0.626344	0.267	0.258722	0	0	0	0	0
Ndufa11	0.02925	0.94085	0.101	0.675773	0.267	0.120047	0	0	0	0	0
4930504O13Rik	-0.0495	0.908943	0.25205	0.403869	0.26675	0.19913	0	0	0	0	0
4930405N21Rik	0.01525	0.979507	0.08655	0.788833	0.26625	0.240546	0	0	0	0	0
Il15	0.032	0.979706	-0.21215	0.750182	0.26625	0.657441	0	0	0	0	0
Lyz2	0.12675	0.94993	-0.326	0.804417	0.266	0.837017	0	0	0	0	0
Dab1	-0.19775	0.271842	0.16385	0.464738	0.266	0.0910519	0	0	0	0	0
9230118N17Rik	-0.13075	0.596804	0.10355	0.668572	0.2655	0.124013	0	0	0	0	0
Klhl29	-0.12725	0.852978	-0.32335	0.521757	0.2655	0.551018	0	0	0	0	0
Magea4	-0.18575	0.513712	0.27085	0.403803	0.2655	0.24007	0	0	0	0	0
3732407C23Rik	-0.0625	0.883667	0.29585	0.374811	0.26525	0.240163	0	0	0	0	0
Lgals12	0.13175	0.834004	-0.18085	0.710871	0.26525	0.511768	0	0	0	0	0
Psmb11	-0.0015	0.998755	0.122	0.824965	0.26525	0.537883	0	0	0	0	0
Slc6a6	0.03375	0.968949	0.0401	0.949281	0.26525	0.500991	0	0	0	0	0
Zfp572	-0.05775	0.865452	0.2109	0.414932	0.265	0.137585	0	0	0	0	0
Myo18b	-0.0325	0.953482	0.16545	0.611789	0.265	0.291058	0	0	0	0	0
Copz1	-0.132	0.728588	0.1794	0.59304	0.265	0.302646	0	0	0	0	0
Poln	-0.048	0.954029	-0.07345	0.9028	0.26475	0.526331	0	0	0	0	0
Bpnt1	-0.297	0.658973	-0.07735	0.920835	0.26475	0.649916	0	0	0	0	0
Ecsit	-0.08975	0.780752	0.10925	0.678261	0.26475	0.164115	0	0	0	0	0
Grm1	-0.2015	0.701563	0.5064	0.339377	0.2645	0.509264	0	0	0	0	0
C130081A10Rik	-0.127	0.735695	0.49945	0.214703	0.2645	0.293226	0	0	0	0	0
Apip	-0.20675	0.569096	-0.13485	0.718662	0.264	0.366081	0	0	0	0	0
Tceal1	-0.003	0.998382	-0.3847	0.543416	0.264	0.658244	0	0	0	0	0
Clic4	-0.26575	0.52754	-0.1658	0.711446	0.26375	0.46957	0	0	0	0	0
Gstm4	-0.0275	0.960195	0.1804	0.564796	0.26375	0.269599	0	0	0	0	0
Tmem37	-0.088	0.896066	0.07375	0.89145	0.26375	0.488025	0	0	0	0	0
Epdr1	-0.068	0.921078	-0.00315	0.99566	0.26375	0.473079	0	0	0	0	0
Col27a1	-0.08975	0.865452	0.14835	0.707605	0.2635	0.397218	0	0	0	0	0
Tsku	-0.44425	0.10478	0.40625	0.339377	0.2635	0.385811	0	0	0	0	0
Cryba4	-0.27225	0.247792	0.3057	0.362679	0.2635	0.239394	0	0	0	0	0
Timm17b	-0.352	0.204583	0.2073	0.561621	0.2635	0.353113	0	0	0	0	0
[truncated: 16,754 more rows]

## Sheet: Supplemental Table ST1.2
Supplemental Table ST1.2: GO Term Enrichment for set of genes uniquely Androgen sensitive in the Prostate
#GO term = GO term name (Biological Process only)
#GO accession = accession id for the GO term (Biological Process only)
#x = number of Androgen sensitive genes in the prostate annotated with the given GO term
#n= number of genes annotated with the given GO term in the genome
#m = number of gene-GO term annotations that do not include the tested GO term
#k = the number of Androgen sensitive genes in the prostate
#p-value = according to the hypergeometric distribution
GO term	GO accession	x	n	m	k	p-value
thyroid_hormone_transport	GO:0070327	3	5	9618	586	6.48e-05
positive_regulation_of_glial_cell_differentiation	GO:0045687	6	23	9600	586	0.000311316
positive_regulation_of_protein_homooligomerization	GO:0032464	3	8	9615	586	0.000782246
mitral_valve_morphogenesis	GO:0003183	2	5	9618	586	0.002048
vesicle_fusion_with_Golgi_apparatus	GO:0048280	2	5	9618	586	0.002048
fructose_2,6-bisphosphate_metabolic_process	GO:0006003	2	5	9618	586	0.002048
response_to_parathyroid_hormone_stimulus	GO:0071107	2	5	9618	586	0.002048
nucleotide-binding_oligomerization_domain_containing_2_signaling_pathway	GO:0070431	2	5	9618	586	0.002048
regulation_of_skeletal_muscle_contraction	GO:0014819	2	5	9618	586	0.002048
aortic_valve_morphogenesis	GO:0003180	2	5	9618	586	0.002048
cardiac_ventricle_formation	GO:0003211	3	10	9613	586	0.00212707
microglial_cell_activation	GO:0001774	3	11	9612	586	0.00318278
positive_regulation_of_protein_oligomerization	GO:0032461	3	11	9612	586	0.00318278
myeloid_dendritic_cell_differentiation	GO:0043011	3	11	9612	586	0.00318278
folic_acid-containing_compound_biosynthetic_process	GO:0009396	3	11	9612	586	0.00318278
polyamine_biosynthetic_process	GO:0006596	2	6	9617	586	0.00391098
malate_metabolic_process	GO:0006108	2	6	9617	586	0.00391098
mammary_gland_branching_involved_in_pregnancy	GO:0060745	2	6	9617	586	0.00391098
positive_regulation_of_dopamine_secretion	GO:0033603	2	6	9617	586	0.00391098
negative_regulation_of_epinephrine_secretion	GO:0032811	2	6	9617	586	0.00391098
positive_regulation_of_synaptic_plasticity	GO:0031915	2	6	9617	586	0.00391098
transformed_cell_apoptosis	GO:0006927	2	6	9617	586	0.00391098
tonic_smooth_muscle_contraction	GO:0014820	2	6	9617	586	0.00391098
pathogen-associated_molecular_pattern_dependent_induction_by_symbiont_of_host_innate_immune_response	GO:0052033	2	6	9617	586	0.00391098
cellular_phosphate_ion_homeostasis	GO:0030643	2	6	9617	586	0.00391098
barbed-end_actin_filament_capping	GO:0051016	2	6	9617	586	0.00391098
ER-associated_protein_catabolic_process	GO:0030433	5	26	9597	586	0.00401064
modified_amino_acid_transport	GO:0072337	3	12	9611	586	0.00454649
positive_regulation_of_release_of_cytochrome_c_from_mitochondria	GO:0090200	3	12	9611	586	0.00454649
vascular_smooth_muscle_contraction	GO:0014829	3	13	9610	586	0.00625466
cardiac_right_ventricle_morphogenesis	GO:0003215	3	13	9610	586	0.00625466
regulation_of_glucocorticoid_metabolic_process	GO:0031943	2	7	9616	586	0.00653605
negative_regulation_of_protein_autophosphorylation	GO:0031953	2	7	9616	586	0.00653605
taurine_metabolic_process	GO:0019530	2	7	9616	586	0.00653605
positive_regulation_of_keratinocyte_differentiation	GO:0045618	2	7	9616	586	0.00653605
microglial_cell_activation_involved_in_immune_response	GO:0002282	2	7	9616	586	0.00653605
regulation_of_epinephrine_secretion	GO:0014060	2	7	9616	586	0.00653605
tachykinin_receptor_signaling_pathway	GO:0007217	2	7	9616	586	0.00653605
mitotic_cell_cycle_arrest	GO:0071850	2	7	9616	586	0.00653605
iron_ion_transmembrane_transport	GO:0034755	2	7	9616	586	0.00653605
positive_regulation_of_interferon-beta_biosynthetic_process	GO:0045359	2	7	9616	586	0.00653605
aromatic_compound_biosynthetic_process	GO:0019438	5	29	9594	586	0.00708525
positive_regulation_of_interferon-beta_production	GO:0032728	3	14	9609	586	0.00834079
skeletal_muscle_contraction	GO:0003009	3	14	9609	586	0.00834079
mammary_gland_alveolus_development	GO:0060749	4	22	9601	586	0.00911728
epinephrine_secretion	GO:0048242	2	8	9615	586	0.00998834
transcytosis	GO:0045056	2	8	9615	586	0.00998834
glycerophospholipid_catabolic_process	GO:0046475	2	8	9615	586	0.00998834
positive_regulation_of_epidermal_cell_differentiation	GO:0045606	2	8	9615	586	0.00998834
L-serine_metabolic_process	GO:0006563	2	8	9615	586	0.00998834
positive_regulation_of_astrocyte_differentiation	GO:0048711	2	8	9615	586	0.00998834
semicircular_canal_morphogenesis	GO:0048752	2	8	9615	586	0.00998834
cardiac_muscle_fiber_development	GO:0048739	2	8	9615	586	0.00998834
positive_regulation_of_interleukin-12_biosynthetic_process	GO:0045084	2	8	9615	586	0.00998834
positive_regulation_of_pseudopodium_assembly	GO:0031274	2	8	9615	586	0.00998834
water-soluble_vitamin_biosynthetic_process	GO:0042364	2	8	9615	586	0.00998834
phosphatidylserine_metabolic_process	GO:0006658	2	8	9615	586	0.00998834
regulation_of_interferon-beta_biosynthetic_process	GO:0045357	2	8	9615	586	0.00998834
low-density_lipoprotein_particle_clearance	GO:0034383	3	15	9608	586	0.0108351
arachidonic_acid_metabolic_process	GO:0019369	3	15	9608	586	0.0108351
acetyl-CoA_metabolic_process	GO:0006084	6	42	9581	586	0.012549
porphyrin-containing_compound_biosynthetic_process	GO:0006779	4	24	9599	586	0.01331
musculoskeletal_movement	GO:0050881	4	24	9599	586	0.01331
positive_regulation_of_synaptic_transmission,_glutamatergic	GO:0051968	3	16	9607	586	0.013764
phosphate_ion_homeostasis	GO:0055062	2	9	9614	586	0.0143123
serotonin_metabolic_process	GO:0042428	2	9	9614	586	0.0143123
adenosine_metabolic_process	GO:0046085	2	9	9614	586	0.0143123
heparan_sulfate_proteoglycan_biosynthetic_process	GO:0015012	2	9	9614	586	0.0143123
positive_regulation_of_insulin-like_growth_factor_receptor_signaling_pathway	GO:0043568	2	9	9614	586	0.0143123
epinephrine_transport	GO:0048241	2	9	9614	586	0.0143123
regulation_of_pseudopodium_assembly	GO:0031272	2	9	9614	586	0.0143123
regulation_of_cell_migration_involved_in_sprouting_angiogenesis	GO:0090049	2	9	9614	586	0.0143123
response_to_UV-B	GO:0010224	2	9	9614	586	0.0143123
positive_regulation_of_transcription_factor_import_into_nucleus	GO:0042993	4	25	9598	586	0.0158251
positive_regulation_of_interleukin-8_production	GO:0032757	3	17	9606	586	0.0171505
regulation_of_dopamine_secretion	GO:0014059	3	17	9606	586	0.0171505
positive_regulation_of_NF-kappaB_import_into_nucleus	GO:0042346	3	17	9606	586	0.0171505
lactation	GO:0007595	4	26	9597	586	0.0186381
muscle_contraction	GO:0006936	15	149	9474	586	0.0190135
dendrite_morphogenesis	GO:0048813	7	56	9567	586	0.0192695
pseudopodium_assembly	GO:0031269	2	10	9613	586	0.0195345
aorta_morphogenesis	GO:0035909	2	10	9613	586	0.0195345
regulation_of_interleukin-12_biosynthetic_process	GO:0045075	2	10	9613	586	0.0195345
I-kappaB_phosphorylation	GO:0007252	2	10	9613	586	0.0195345
semicircular_canal_development	GO:0060872	2	10	9613	586	0.0195345
positive_regulation_of_dendritic_spine_development	GO:0060999	2	10	9613	586	0.0195345
positive_regulation_of_toll-like_receptor_signaling_pathway	GO:0034123	2	10	9613	586	0.0195345
epithelial_structure_maintenance	GO:0010669	2	10	9613	586	0.0195345
high-density_lipoprotein_particle_remodeling	GO:0034375	2	10	9613	586	0.0195345
positive_regulation_of_type_I_interferon_production	GO:0032481	3	18	9605	586	0.0210136
negative_regulation_of_ERK1_and_ERK2_cascade	GO:0070373	3	18	9605	586	0.0210136
glutamine_metabolic_process	GO:0006541	3	18	9605	586	0.0210136
intestinal_absorption	GO:0050892	3	19	9604	586	0.0253683
heart_valve_morphogenesis	GO:0003179	3	19	9604	586	0.0253683
glucocorticoid_metabolic_process	GO:0008211	3	19	9604	586	0.0253683
regulation_of_growth_hormone_secretion	GO:0060123	2	11	9612	586	0.0256664
regulation_of_dendritic_spine_morphogenesis	GO:0061001	2	11	9612	586	0.0256664
response_to_interleukin-6	GO:0070741	2	11	9612	586	0.0256664
positive_regulation_of_renal_sodium_excretion	GO:0035815	2	11	9612	586	0.0256664
anagen	GO:0042640	2	11	9612	586	0.0256664
insemination	GO:0007320	2	11	9612	586	0.0256664
negative_regulation_of_protein_catabolic_process	GO:0042177	4	29	9594	586	0.0289807
prostaglandin_biosynthetic_process	GO:0001516	3	20	9603	586	0.0302262
substrate_adhesion-dependent_cell_spreading	GO:0034446	3	20	9603	586	0.0302262
mitotic_cell_cycle_G1/S_transition_DNA_damage_checkpoint	GO:0031571	3	20	9603	586	0.0302262
positive_regulation_of_catecholamine_secretion	GO:0033605	2	12	9611	586	0.0327064
endoplasmic_reticulum_calcium_ion_homeostasis	GO:0032469	2	12	9611	586	0.0327064
tight_junction_assembly	GO:0070830	2	12	9611	586	0.0327064
maternal_process_involved_in_female_pregnancy	GO:0060135	2	12	9611	586	0.0327064
nucleosome_disassembly	GO:0006337	2	12	9611	586	0.0327064
DNA_damage_response,_signal_transduction_by_p53_class_mediator_resulting_in_cell_cycle_arrest	GO:0006977	2	12	9611	586	0.0327064
heparan_sulfate_proteoglycan_metabolic_process	GO:0030201	2	12	9611	586	0.0327064
tetrahydrofolate_metabolic_process	GO:0046653	2	12	9611	586	0.0327064
male_sex_determination	GO:0030238	2	12	9611	586	0.0327064
activation_of_NF-kappaB-inducing_kinase_activity	GO:0007250	2	12	9611	586	0.0327064
type_I_interferon_biosynthetic_process	GO:0045351	2	12	9611	586	0.0327064
negative_regulation_of_multicellular_organism_growth	GO:0040015	2	12	9611	586	0.0327064
regulation_of_excretion	GO:0044062	3	21	9602	586	0.035595
regulation_of_interferon-beta_production	GO:0032648	3	21	9602	586	0.035595
iron_ion_transport	GO:0006826	3	21	9602	586	0.035595
regulation_of_myotube_differentiation	GO:0010830	2	13	9610	586	0.0406419
pseudouridine_synthesis	GO:0001522	2	13	9610	586	0.0406419
T-helper_1_cell_differentiation	GO:0045063	2	13	9610	586	0.0406419
growth_hormone_secretion	GO:0030252	2	13	9610	586	0.0406419
interferon-gamma_biosynthetic_process	GO:0042095	2	13	9610	586	0.0406419
positive_regulation_of_viral_transcription	GO:0050434	2	13	9610	586	0.0406419
positive_regulation_of_dendrite_morphogenesis	GO:0050775	2	13	9610	586	0.0406419
negative_regulation_of_viral_transcription	GO:0032897	2	13	9610	586	0.0406419
polyamine_metabolic_process	GO:0006595	2	13	9610	586	0.0406419
macrophage_activation_involved_in_immune_response	GO:0002281	2	13	9610	586	0.0406419
regulation_of_ATPase_activity	GO:0043462	3	22	9601	586	0.041479
tricarboxylic_acid_cycle	GO:0006099	3	22	9601	586	0.041479
aromatic_amino_acid_family_metabolic_process	GO:0009072	3	22	9601	586	0.041479
positive_regulation_of_smooth_muscle_contraction	GO:0045987	3	22	9601	586	0.041479
erythrocyte_development	GO:0048821	3	22	9601	586	0.041479
regulation_of_synaptic_transmission,_glutamatergic	GO:0051966	4	32	9591	586	0.0423638
protein_export_from_nucleus	GO:0006611	4	32	9591	586	0.0423638
regulation_of_muscle_contraction	GO:0006937	8	77	9546	586	0.0435217
sprouting_angiogenesis	GO:0002040	4	33	9590	586	0.0475278
water_homeostasis	GO:0030104	2	14	9609	586	0.0494513
positive_regulation_of_ATPase_activity	GO:0032781	2	14	9609	586	0.0494513
T_cell_cytokine_production	GO:0002369	2	14	9609	586	0.0494513
cell_volume_homeostasis	GO:0006884	2	14	9609	586	0.0494513
thyroid_hormone_metabolic_process	GO:0042403	2	14	9609	586	0.0494513
cellular_response_to_heat	GO:0034605	2	14	9609	586	0.0494513
epithelial_cell_differentiation_involved_in_prostate_gland_development	GO:0060742	2	14	9609	586	0.0494513

## Sheet: Supplemental Table ST1.3
Supplemental Table ST1.3: Gene Expression for the Levator Ani
#Gene ID = HGNC gene symbol
#logFC Cx/Sham = log fold change comparing castrated mice to sham (untreated) mice
#adj.P.Val Cx/Sham = Benjamini-Hochberg corrected p-values when comparing castrated mice to sham (untreated) mice using the limma R package.
#logFC Fst/Cx = log fold change comparing Follistatin-treated mice to castrated mice
#adj.P.Val Fst/Cx = Benjamini-Hochberg corrected p-values when comparing Follistatin-treated mice to castrated mice using the limma R package.
#logFC Tes/Cx = log fold change comparing Testosterone-treated mice to castrated mice
#adj.P.Val Tes/Cx = Benjamini-Hochberg corrected p-values when comparing Testosterone-treated mice to castrated mice using the limma R package.
#Androgen Sens = a gene is considered Androgen sensitive if the adj.P.Val for Cx/Sham and Tes/Cx are both less than .2
#Follistatin Sens = a gene is considered Follistatin sensitive if the adj.P.Val for Cx/Sham and Fst/Cx are both less than .2
#Unique Androgen Sens = genes that are Androgen sensitive and not Follistatin sensitive
#Unique Fst Sens = genes that are Follistatin sensitive and not Testosterone sensitive
#Both Androgen and Fst Sens = genes that are both Androgen and Follistatin sensitive
Gene ID	logFC Cx/Sham	adj.P.Val Cx/Sham	logFC Fst/Cx	adj.P.Val Fst/Cx	logFC Tes/Cx	adj.P.Val Tes/Cx	Androgen Sens	Fst Sens	Unique Androgen Sens	Unique Fst Sens	Both Androgen and Fst Sens
Prol1	-6.08025	0.00094653	5.95275	0.00359831	6.06425	0.00705899	1	1	0	0	1
Odam	-5.3555	0.000374353	5.0039	0.00270605	5.43225	0.00291039	1	1	0	0	1
2310057J18Rik	-4.989	0.00761418	4.99385	0.0201523	4.99575	0.0372574	1	1	0	0	1
A4gnt	-4.361	3.54125e-06	3.9757	8.77116e-05	4.57375	1.60091e-05	1	1	0	0	1
Abpb	-2.37325	0.0546242	5.0633	0.000255678	4.45375	0.00301935	1	1	0	0	1
Dcpp3	-4.04075	0.0826514	5.83505	0.0252983	4.428	0.144612	1	1	0	0	1
Dcpp1	-4.317	0.0512912	4.51175	0.0821893	4.32975	0.137514	1	1	0	0	1
Smr2	-5.427	1.51122e-08	3.6138	7.61626e-05	4.31725	1.01231e-05	1	1	0	0	1
Mup4	-5.399	1.51122e-08	4.1601	1.13036e-05	4.1905	1.13961e-05	1	1	0	0	1
Car6	-4.67675	9.04977e-06	3.5904	0.00100781	4.126	0.000633088	1	1	0	0	1
B4galnt2	-4.007	4.70372e-06	2.5768	0.00422667	4.0415	4.26718e-05	1	1	0	0	1
Cldn10	-4.03675	1.33767e-05	2.87475	0.00321265	3.842	0.000283549	1	1	0	0	1
Cyp2b10	-4.58075	2.92852e-08	2.8379	0.000242354	3.83075	1.01231e-05	1	1	0	0	1
Pip	-3.91	3.78121e-06	3.14215	0.000343148	3.8215	5.40576e-05	1	1	0	0	1
Expi	-3.447	0.00116714	3.77735	0.00139745	3.713	0.00409919	1	1	0	0	1
Bglap-rs1	-3.6635	5.65555e-05	3.511	0.000347705	3.58775	0.000807492	1	1	0	0	1
Aqp5	-3.716	0.000438759	3.4939	0.00294727	3.553	0.00531246	1	1	0	0	1
Abpa	-1.88175	0.0632085	4.0222	0.000351964	3.47	0.00484086	1	1	0	0	1
Kcnn4	-3.4015	0.00033119	2.8747	0.00555086	3.43425	0.00291039	1	1	0	0	1
Oit1	-3.23975	0.000192307	3.0491	0.00130628	3.19725	0.0027641	1	1	0	0	1
Dner	-2.95425	0.000483694	1.74485	0.0739043	3.1385	0.0027641	1	1	0	0	1
Sox2	-3.23825	0.00249781	2.57895	0.0374355	3.13025	0.0217393	1	1	0	0	1
Wfdc15b	-3.2455	0.000130733	2.2247	0.0171834	3.08475	0.00278906	1	1	0	0	1
Gsdmc2	-2.918	0.0333227	3.82095	0.01375	2.9155	0.101418	1	1	0	0	1
Fxyd3	-2.65975	0.000679945	2.53175	0.00343495	2.8785	0.00284252	1	1	0	0	1
Slc5a8	-3.1255	0.000110779	2.47415	0.00453397	2.83625	0.00301935	1	1	0	0	1
Cyp2f2	-2.9375	0.0130121	2.85235	0.0377632	2.82825	0.0653629	1	1	0	0	1
Lrrc26	-2.37125	0.0222841	2.34325	0.0515276	2.79525	0.0335532	1	1	0	0	1
Mia1	-4.56525	1.9955e-07	2.66705	0.00142389	2.694	0.00334314	1	1	0	0	1
Krt15	-2.398	0.0512954	3.4866	0.0112391	2.6845	0.0901906	1	1	0	0	1
Ptgds	-3.909	5.68799e-07	1.7375	0.0263019	2.48275	0.00301935	1	1	0	0	1
Cxcl17	-2.0675	0.0162618	2.49555	0.0102363	2.373	0.0308411	1	1	0	0	1
Galnt3	-2.21725	2.90491e-06	2.11345	4.11359e-05	2.34475	1.13961e-05	1	1	0	0	1
Tmigd1	-3.012	0.000177367	2.78995	0.00139982	2.3015	0.0206829	1	1	0	0	1
Wfdc12	-2.6695	4.60732e-08	0.66715	0.190443	2.275	1.01231e-05	1	1	0	0	1
Nucb2	-2.58675	0.00161567	1.77655	0.0619634	2.13825	0.0406223	1	1	0	0	1
Pigr	-1.79325	0.0921835	2.25335	0.0619634	2.04175	0.13906	1	1	0	0	1
H2-Q7	-1.655	0.00308423	1.9776	0.00165671	2.03825	0.00301935	1	1	0	0	1
Cxcl15	-1.78325	0.0852191	2.9673	0.00909214	2.01125	0.135437	1	1	0	0	1
Dzip1l	-1.85325	1.75383e-05	1.7734	0.00014436	1.995	5.40576e-05	1	1	0	0	1
Angptl7	-2.89325	8.50128e-11	0.7374	0.0436373	1.965	3.82863e-06	1	1	0	0	1
Krt7	-1.8355	0.0815278	2.3109	0.052938	1.94475	0.158484	1	1	0	0	1
D10Bwg1379e	-2.3265	0.000766058	1.68375	0.0318291	1.9115	0.0273436	1	1	0	0	1
Pycr1	-2.112	0.00467487	1.4454	0.107291	1.91	0.0463742	1	1	0	0	1
Derl3	-2.9295	1.54638e-05	1.7226	0.0168637	1.88725	0.0192353	1	1	0	0	1
Ckmt1	-1.81625	0.00842436	2.03215	0.00921607	1.82975	0.0386733	1	1	0	0	1
Aass	-1.9415	0.00141652	1.6745	0.0156376	1.81975	0.0182567	1	1	0	0	1
Foxc1	-1.9005	0.00338947	2.3368	0.00139745	1.816	0.0280299	1	1	0	0	1
Kcnk1	-2.1215	0.000336439	1.2884	0.0550332	1.78775	0.014412	1	1	0	0	1
Nupr1	-2.5225	0.00255717	2.772	0.00321265	1.6845	0.130101	1	1	0	0	1
Kctd14	-1.95225	0.00162367	1.3419	0.0619634	1.67	0.0334183	1	1	0	0	1
Gabra4	-1.83325	1.39403e-05	1.3658	0.00197946	1.65975	0.000633088	1	1	0	0	1
Ly6d	-1.57825	0.0179064	1.9328	0.0102189	1.65075	0.0548506	1	1	0	0	1
Homer2	-1.34625	0.0608342	1.3726	0.10661	1.648	0.0694579	1	1	0	0	1
Naip5	-1.24875	0.141611	1.9063	0.0411213	1.6255	0.129762	1	1	0	0	1
Lpo	-2.85925	0.00138802	1.48655	0.18166	1.6245	0.174838	1	1	0	0	1
Psca	-1.66325	0.0482887	1.885	0.0515276	1.61125	0.147694	1	1	0	0	1
Ncald	-1.275	0.00496435	1.588	0.00190117	1.563	0.00531246	1	1	0	0	1
Perp	-1.7005	0.00439975	1.5288	0.0259307	1.55875	0.0414443	1	1	0	0	1
Asns	-1.77725	0.00439773	1.37445	0.0582284	1.5475	0.0548506	1	1	0	0	1
Aldh3a1	-1.23675	0.146065	2.07195	0.0252983	1.53775	0.153945	1	1	0	0	1
Lcn2	-1.5825	0.0450748	1.6204	0.0799304	1.531	0.142428	1	1	0	0	1
6030422H21Rik	-1.4525	0.0377001	1.12335	0.198308	1.4375	0.114364	1	1	0	0	1
Nipal2	-1.5995	0.00529854	1.2076	0.074146	1.428	0.0543822	1	1	0	0	1
Ppapdc1b	-1.56875	0.000646392	1.04845	0.0455419	1.40925	0.0136537	1	1	0	0	1
Etv1	-1.49125	0.000528657	0.70595	0.182336	1.4035	0.00705899	1	1	0	0	1
Tex15	-1.62775	0.00320018	1.52105	0.0161472	1.37925	0.053897	1	1	0	0	1
Irx2	-1.5785	0.00284749	1.3089	0.0318291	1.37325	0.0419106	1	1	0	0	1
Rap1gap	-1.39725	0.00291076	1.5772	0.00306217	1.37	0.0217393	1	1	0	0	1
Igsf11	-1.393	0.00357083	1.2294	0.0255481	1.348	0.0266278	1	1	0	0	1
Ppp1r1b	-0.80975	0.113941	1.09865	0.0551708	1.334	0.0334183	1	1	0	0	1
1810011O10Rik	-1.7325	9.27885e-05	1.3461	0.00480587	1.33275	0.0130971	1	1	0	0	1
Abo	-2.02125	1.32831e-05	0.81085	0.118087	1.32975	0.014534	1	1	0	0	1
Ltbp2	-1.01275	0.112551	1.2832	0.0766101	1.32775	0.099443	1	1	0	0	1
Pon3	-1.3055	0.0123242	1.1438	0.0603057	1.32725	0.0484461	1	1	0	0	1
Rab26	-1.69375	5.00347e-05	1.3264	0.00321265	1.313	0.00720169	1	1	0	0	1
Creb3l1	-1.1145	0.0604822	1.1115	0.11378	1.30525	0.0862175	1	1	0	0	1
Mansc1	-1.12025	0.0355929	1.33935	0.0272103	1.3035	0.0548707	1	1	0	0	1
Gsdmc	-1.39	0.0639576	1.5084	0.086477	1.30175	0.195869	1	1	0	0	1
Csad	-1.53725	0.000103837	0.6255	0.191775	1.301	0.00567738	1	1	0	0	1
Ero1lb	-1.74275	0.00118967	1.37155	0.0251772	1.2835	0.0619737	1	1	0	0	1
Prom2	-1.4365	0.000433369	1.02815	0.0251455	1.26825	0.0111053	1	1	0	0	1
Egfl6	-1.26075	0.0129396	0.98645	0.107202	1.263	0.054578	1	1	0	0	1
Foxc2	-0.998	0.0257532	1.3616	0.00629652	1.259	0.0253508	1	1	0	0	1
Smpdl3b	-0.634	0.165607	1.1099	0.0248901	1.25875	0.0215024	1	1	0	0	1
D330028D13Rik	-1.42675	0.00581181	1.12105	0.0637344	1.25825	0.0605787	1	1	0	0	1
Serp1	-1.2605	0.0074076	1.10725	0.0437478	1.255	0.0375263	1	1	0	0	1
Slc46a1	-1.112	0.00684195	1.06405	0.0248901	1.24825	0.017179	1	1	0	0	1
Gjb1	-1.203	0.00618231	1.1724	0.0201523	1.21775	0.0302921	1	1	0	0	1
Ccl28	-1.2565	1.04038e-05	0.43015	0.193861	1.2165	0.000174315	1	1	0	0	1
Col4a5	-2.04575	3.22152e-06	0.7749	0.10661	1.216	0.0164592	1	1	0	0	1
Ppp1r14a	-1.016	0.00220267	1.02845	0.00555086	1.212	0.00301935	1	1	0	0	1
Car12	-1.22625	0.0346537	1.05715	0.127838	1.2075	0.110575	1	1	0	0	1
1700019D03Rik	-1.545	2.98575e-06	0.8887	0.00823525	1.2025	0.00127415	1	1	0	0	1
Comp	-1.4475	0.00563284	0.91195	0.160555	1.20075	0.0777023	1	1	0	0	1
Slc31a2	-1.46025	0.00123583	1.44075	0.00424062	1.18575	0.0384027	1	1	0	0	1
B130021B11Rik	-1.1025	0.00869272	1.2426	0.00909214	1.17475	0.0289062	1	1	0	0	1
Bhlha15	-1.2285	0.00507621	1.3334	0.00668524	1.1565	0.0388554	1	1	0	0	1
Atp2a3	-1.327	0.00246203	1.0091	0.0466082	1.15575	0.0386733	1	1	0	0	1
Cyb561	-1.23025	0.0122208	0.8343	0.175165	1.141	0.072519	1	1	0	0	1
Pthlh	-1.53225	2.69357e-05	1.0371	0.00726485	1.10175	0.0103326	1	1	0	0	1
Selm	-0.95375	0.00774113	0.61055	0.173512	1.07975	0.0184304	1	1	0	0	1
Mgat4a	-1.0395	0.00507621	0.89145	0.0378639	1.07675	0.0221855	1	1	0	0	1
Rrbp1	-1.01525	0.010474	0.7595	0.112254	1.074	0.0335681	1	1	0	0	1
Mkx	-1.12925	0.0277561	1.03115	0.0885849	1.063	0.113462	1	1	0	0	1
Epha3	-0.8195	0.0026078	0.5185	0.113209	1.04975	0.00237024	1	1	0	0	1
Nbea	-1.182	0.00234218	0.78505	0.0879916	1.03875	0.0354472	1	1	0	0	1
Bhlhe22	-0.94475	0.000834432	0.9165	0.00343495	1.033	0.00291039	1	1	0	0	1
Gsto1	-1.3245	0.0129301	1.066	0.0938214	1.03275	0.148144	1	1	0	0	1
Tmem184a	-1.2185	0.00718097	1.202	0.020775	1.03225	0.0800438	1	1	0	0	1
1190003J15Rik	-1.20925	0.0397465	1.33455	0.0481035	1.0315	0.193341	1	1	0	0	1
Myh11	-0.832	0.0191014	0.71005	0.0920064	1.02225	0.0230837	1	1	0	0	1
Meis2	-0.799	0.0849332	1.2679	0.0141173	1.01075	0.085751	1	1	0	0	1
Fblim1	-0.732	0.0181813	0.68315	0.0576505	1.00725	0.00870936	1	1	0	0	1
Flna	-0.99275	0.0046544	0.6741	0.10999	1.0055	0.0238045	1	1	0	0	1
D630039A03Rik	-1.269	0.0198011	0.96185	0.150738	0.99675	0.174758	1	1	0	0	1
Itpr3	-0.88225	0.0193845	0.8357	0.0557264	0.984	0.0413489	1	1	0	0	1
Cited4	-0.8755	0.012364	0.99005	0.0134363	0.97375	0.0294044	1	1	0	0	1
Galnt7	-1.216	0.00572121	0.98705	0.054456	0.9635	0.094257	1	1	0	0	1
Fat1	-0.60175	0.135926	0.6899	0.141961	0.963	0.0522892	1	1	0	0	1
Rab4a	-0.9355	0.0425381	1.06135	0.0447199	0.959	0.110575	1	1	0	0	1
Tspan5	-0.83375	0.00197884	0.8237	0.00618148	0.956	0.00380338	1	1	0	0	1
Fam46c	-0.92425	0.0751608	0.95005	0.120942	0.94775	0.165362	1	1	0	0	1
Ccdc3	-1.19925	0.000310498	0.9194	0.012575	0.93925	0.0221855	1	1	0	0	1
Tcn2	-0.886	0.0310063	0.96625	0.0406705	0.93825	0.0758357	1	1	0	0	1
Cd164l2	-1.032	0.00151719	0.7641	0.0421119	0.932	0.0230837	1	1	0	0	1
Galm	-0.98275	0.000466671	0.51375	0.120942	0.926	0.00655129	1	1	0	0	1
Wwc1	-0.96575	0.00749271	0.80385	0.0557264	0.9165	0.0491823	1	1	0	0	1
Fam46b	-0.8685	0.0245423	0.9572	0.0311118	0.90725	0.0670547	1	1	0	0	1
Itga8	-0.77475	0.00172015	0.89635	0.00122291	0.90225	0.00301935	1	1	0	0	1
Aldh18a1	-0.9285	0.0204834	0.65645	0.191775	0.90175	0.0831894	1	1	0	0	1
Edem1	-0.943	0.0194202	0.8215	0.086477	0.89775	0.087792	1	1	0	0	1
Gm765	-1.11325	0.00755335	1.00315	0.0380219	0.88325	0.108291	1	1	0	0	1
Aldh3b2	-1.104	0.00308423	1.01375	0.0171593	0.8825	0.0666502	1	1	0	0	1
Cd109	-1.06025	9.208e-05	0.66795	0.0256904	0.87425	0.00671323	1	1	0	0	1
Dpyd	-1.139	0.00240002	1.00845	0.0185289	0.87	0.0716068	1	1	0	0	1
Gdpd1	-0.821	0.0648553	1.08745	0.0315995	0.8665	0.137514	1	1	0	0	1
Ly6g6d	-1.45625	3.34485e-05	0.73415	0.0562004	0.863	0.0418192	1	1	0	0	1
Lmo4	-1.4215	1.32831e-05	0.7206	0.0398939	0.86225	0.0251158	1	1	0	0	1
Fam46a	-0.67075	0.144584	0.81315	0.120942	0.8545	0.141849	1	1	0	0	1
Enpp3	-0.9005	0.0150979	0.6971	0.119267	0.8485	0.0783452	1	1	0	0	1
B3galt5	-1.1415	1.56639e-05	0.5528	0.0537371	0.84775	0.00531246	1	1	0	0	1
Arhgdig	-0.76475	0.0648553	0.7035	0.163227	0.84275	0.116972	1	1	0	0	1
Fam176a	-0.48075	0.103727	0.55915	0.102505	0.841	0.0206829	1	1	0	0	1
Tram1	-0.95125	0.00133694	0.71035	0.0371281	0.838	0.0251158	1	1	0	0	1
2510016G02Rik	-1.029	0.000840478	0.8303	0.0168637	0.8295	0.0323312	1	1	0	0	1
Ppp1r3c	-1.8175	1.09585e-08	1.01195	0.000347705	0.828	0.00705899	1	1	0	0	1
Isl1	-0.84475	0.000696915	0.42475	0.161629	0.827	0.00653575	1	1	0	0	1
Foxf2	-0.862	0.00248474	0.75155	0.020775	0.82625	0.0221855	1	1	0	0	1
Hoxa11	-1.06475	0.00205412	0.73955	0.0657264	0.823	0.0649156	1	1	0	0	1
Cpd	-0.862	0.0091177	0.76915	0.0455419	0.81375	0.0576701	1	1	0	0	1
Dmxl2	-0.6965	0.00407295	0.72715	0.00765903	0.811	0.0069962	1	1	0	0	1
Cfh	-0.84725	0.010592	0.8225	0.0318291	0.792	0.0653629	1	1	0	0	1
H2-L	-0.59025	0.0951493	0.68325	0.0943227	0.78725	0.0777023	1	1	0	0	1
Fam107b	-0.67975	0.0591972	0.61435	0.161331	0.78575	0.090064	1	1	0	0	1
AI317395	1.305	0.000696851	1.47745	0.00052275	0.78325	0.116972	1	1	0	0	1
Padi2	-0.749	0.032853	0.8769	0.028671	0.782	0.0839519	1	1	0	0	1
Bace2	-0.74375	0.0929578	0.8081	0.119267	0.77725	0.181745	1	1	0	0	1
Slc4a7	-0.76925	0.0106728	0.99955	0.00327856	0.77575	0.045148	1	1	0	0	1
Rasal1	-0.8515	0.0465484	0.8859	0.0757494	0.7755	0.174758	1	1	0	0	1
Sema3d	-0.69975	0.00315422	0.39915	0.178367	0.772	0.00870936	1	1	0	0	1
Barx2	-0.8855	0.008493	0.76265	0.0520778	0.7685	0.0800438	1	1	0	0	1
D7Ertd443e	-0.7755	0.0158889	0.98445	0.00629652	0.76525	0.0658842	1	1	0	0	1
Rcn1	-0.70625	0.0040853	0.5738	0.044604	0.7625	0.014412	1	1	0	0	1
Cd44	-0.59725	0.102466	0.63185	0.145572	0.75425	0.104542	1	1	0	0	1
Sox9	-0.91025	0.00812079	0.5943	0.164921	0.7525	0.0947356	1	1	0	0	1
Npdc1	-0.50725	0.0829127	0.6002	0.0739043	0.75025	0.0394401	1	1	0	0	1
Paqr4	-0.597	0.0963377	0.5704	0.193307	0.74925	0.100794	1	1	0	0	1
Itgb4	-0.70875	0.041374	0.8526	0.0318291	0.749	0.0951551	1	1	0	0	1
Sfxn1	-0.59175	0.0182651	0.62675	0.0300785	0.7485	0.0192353	1	1	0	0	1
2610018G03Rik	-0.64175	0.110472	0.7028	0.136169	0.7425	0.152577	1	1	0	0	1
Ppl	-0.88975	0.0203332	0.873	0.0499173	0.7375	0.149643	1	1	0	0	1
Fam129b	-0.69875	0.0591676	0.60495	0.185714	0.7245	0.135562	1	1	0	0	1
St7	-0.795	0.000146994	0.57145	0.0134363	0.71575	0.00409919	1	1	0	0	1
Abtb2	-0.73575	0.000130168	0.55145	0.00823525	0.71275	0.00243815	1	1	0	0	1
Acot1	-0.75875	0.0412748	1.63785	0.000136254	0.7125	0.147694	1	1	0	0	1
Rcc2	-0.7715	0.00606173	0.76825	0.0168637	0.70925	0.0512066	1	1	0	0	1
Mcfd2	-0.7465	0.0122217	0.6637	0.0556545	0.70775	0.0665092	1	1	0	0	1
Dapl1	-0.71075	0.0654411	1.013	0.0199628	0.70625	0.165867	1	1	0	0	1
Cpt1a	-0.731	0.00627845	0.61475	0.0482193	0.7015	0.0410162	1	1	0	0	1
Srm	-0.667	0.0397878	0.58245	0.13583	0.69975	0.094578	1	1	0	0	1
2210409D07Rik	-0.951	0.00161572	0.85685	0.0118944	0.697	0.0716068	1	1	0	0	1
Rab3d	-0.67425	0.0441599	0.7135	0.0651402	0.69025	0.113462	1	1	0	0	1
Pygb	-0.557	0.0851431	0.86565	0.0162418	0.69	0.0935292	1	1	0	0	1
Aldh9a1	-0.746	0.00654845	0.5509	0.0920064	0.6855	0.0541187	1	1	0	0	1
Mtap2	-0.558	0.0665156	0.67245	0.052875	0.68275	0.0783452	1	1	0	0	1
Slc5a9	-0.94175	0.00844981	0.78935	0.0588143	0.67625	0.161114	1	1	0	0	1
Pgf	-0.8545	0.00850361	0.632	0.107203	0.67225	0.118762	1	1	0	0	1
Dhcr7	-0.39925	0.153633	0.42815	0.199631	0.672	0.0473246	1	1	0	0	1
BC027582	-1.472	5.06133e-07	0.44045	0.160785	0.672	0.0384027	1	1	0	0	1
H2-K1	-0.6885	0.00289856	0.5588	0.0364821	0.671	0.0221703	1	1	0	0	1
Pdcd4	-0.83075	0.0242883	0.93225	0.0271258	0.66875	0.177237	1	1	0	0	1
Pax9	-0.84	0.0181129	0.70185	0.0974929	0.6625	0.16536	1	1	0	0	1
1110003E01Rik	-0.89	0.0028384	0.58275	0.102454	0.659	0.0901481	1	1	0	0	1
BC006965	-0.88575	0.00124788	0.5849	0.0657264	0.65825	0.0613912	1	1	0	0	1
Stab2	-1.4755	6.2946e-06	0.5762	0.108611	0.65375	0.0940531	1	1	0	0	1
Hspa1a	-0.59175	0.086543	0.61015	0.136169	0.64125	0.154711	1	1	0	0	1
Mbnl3	-0.4565	0.168746	0.60635	0.104608	0.63975	0.119411	1	1	0	0	1
Ror2	-0.377	0.158426	0.4824	0.110452	0.632	0.0519103	1	1	0	0	1
Agt	-0.909	0.00909631	0.95845	0.0164096	0.632	0.182261	1	1	0	0	1
Cyp2j6	-0.80075	0.00507621	0.48385	0.17544	0.629	0.0915741	1	1	0	0	1
Fkbp5	-1.05125	3.09541e-05	0.79215	0.00321265	0.626	0.039457	1	1	0	0	1
Slco1a4	-0.94375	0.000826712	1.212	0.000160021	0.626	0.0839519	1	1	0	0	1
Rasl12	-0.77175	0.00576653	0.7469	0.0201523	0.621	0.090064	1	1	0	0	1
Cdipt	-0.957	2.34526e-06	0.3183	0.159435	0.61975	0.0060759	1	1	0	0	1
Dgkg	-0.64375	0.0401924	0.76795	0.0318291	0.61925	0.135108	1	1	0	0	1
Dstn	-0.6645	0.00548096	0.60005	0.0299435	0.617	0.0445849	1	1	0	0	1
Rbpms2	-0.6025	0.00176268	0.4695	0.0346108	0.60975	0.0111053	1	1	0	0	1
Hk1	-0.41575	0.119587	0.5151	0.0906315	0.60875	0.0658842	1	1	0	0	1
Efs	-0.777	0.00774943	0.50855	0.160785	0.59875	0.121679	1	1	0	0	1
Rps6ka6	-0.48675	0.0892036	0.54	0.107203	0.59725	0.101512	1	1	0	0	1
Iffo2	-0.51925	0.035305	0.54395	0.0552648	0.5955	0.0591479	1	1	0	0	1
Runx2	-0.60225	0.00486698	0.54795	0.0258141	0.59	0.0308375	1	1	0	0	1
Ankrd29	-0.48175	0.00647916	0.3283	0.124829	0.588	0.00720169	1	1	0	0	1
Epha4	-0.53675	0.00414751	0.4958	0.020775	0.58775	0.0129654	1	1	0	0	1
Slc25a5	-0.4035	0.171826	0.4812	0.160679	0.58575	0.107448	1	1	0	0	1
Cdk6	-0.57275	0.082311	0.609	0.115127	0.58575	0.177237	1	1	0	0	1
Degs1	-0.55575	0.0885662	0.6363	0.0920569	0.58375	0.173322	1	1	0	0	1
Tagln	-0.45725	0.0373452	0.38435	0.150738	0.582	0.0354472	1	1	0	0	1
Hyal1	-0.54425	0.0290772	0.6669	0.0185289	0.582	0.0681345	1	1	0	0	1
Fstl3	-0.664	0.00148285	0.38035	0.13087	0.579	0.0286172	1	1	0	0	1
F2r	-0.50575	0.0973847	0.56755	0.110381	0.56775	0.152146	1	1	0	0	1
Clic4	-0.38825	0.136212	0.48085	0.107202	0.567	0.0783452	1	1	0	0	1
Wasf1	-0.6295	0.0059917	0.38105	0.186309	0.5585	0.0601417	1	1	0	0	1
Leprel1	-0.804	0.00146985	0.5034	0.0920064	0.5565	0.090064	1	1	0	0	1
Ntf3	-0.6575	0.00418292	0.42815	0.122397	0.551	0.0638603	1	1	0	0	1
Mrvi1	-0.69125	0.0113732	0.5476	0.0927603	0.5495	0.13238	1	1	0	0	1
Epha2	-0.41325	0.0682955	0.47515	0.0674667	0.5455	0.0576701	1	1	0	0	1
Slc22a18	-0.6955	0.00207232	0.477	0.0708711	0.53625	0.0653629	1	1	0	0	1
Sec14l4	-0.8915	0.00196598	0.5833	0.0871155	0.53475	0.16536	1	1	0	0	1
Twist1	-0.57175	0.0628006	0.51355	0.173996	0.53175	0.197844	1	1	0	0	1
Lpp	-0.299	0.108524	0.44445	0.0318291	0.5295	0.0206829	1	1	0	0	1
Acot11	-0.6325	0.0108863	0.47035	0.117039	0.5295	0.105845	1	1	0	0	1
Tns3	-0.424	0.0940083	0.58605	0.0398939	0.52775	0.101418	1	1	0	0	1
Xbp1	-0.55175	0.0659714	0.7033	0.0398901	0.52625	0.189668	1	1	0	0	1
Thsd4	-0.63825	0.00172015	0.64675	0.00437225	0.5245	0.0427218	1	1	0	0	1
Meis1	-0.455	0.0762412	0.44855	0.145647	0.52225	0.114465	1	1	0	0	1
Kazald1	-0.53625	0.0376758	0.43935	0.164921	0.52225	0.121679	1	1	0	0	1
Slc38a4	-0.90275	0.0012252	0.705	0.0265501	0.52175	0.160779	1	1	0	0	1
Fat4	-0.73525	0.00270307	0.5147	0.0739372	0.52025	0.105845	1	1	0	0	1
Txndc11	-0.4135	0.0210089	0.41795	0.0443637	0.51975	0.0221703	1	1	0	0	1
Dennd4a	-0.303	0.155037	0.384	0.112024	0.515	0.0456867	1	1	0	0	1
Sox10	-0.65075	0.00353279	0.51145	0.0483017	0.5145	0.0753398	1	1	0	0	1
Klhl4	-0.45725	0.061093	0.50535	0.0739043	0.5125	0.10424	1	1	0	0	1
Igsf3	-0.593	0.0011139	0.43735	0.0364488	0.512	0.0251158	1	1	0	0	1
Arhgef19	-0.485	0.0705482	0.5042	0.110498	0.5115	0.146849	1	1	0	0	1
Actn1	-0.2555	0.107419	0.3645	0.0398939	0.51075	0.00705899	1	1	0	0	1
Dpagt1	-0.454	0.0510042	0.4946	0.0649733	0.497	0.0984511	1	1	0	0	1
Kcnmb1	-0.57525	0.0135715	0.54335	0.0447199	0.49675	0.105845	1	1	0	0	1
Arhgap21	-0.668	3.9973e-06	0.363	0.0161739	0.49325	0.00284252	1	1	0	0	1
Lgi4	-0.6855	0.00121617	0.4911	0.0443637	0.49275	0.0682101	1	1	0	0	1
Auts2	-0.45425	0.00529458	0.3779	0.0455419	0.48925	0.0187065	1	1	0	0	1
Kifc3	-0.51325	0.00246203	0.28135	0.185514	0.47975	0.0252175	1	1	0	0	1
Foxp1	-0.33175	0.160336	0.6165	0.0155571	0.47825	0.100794	1	1	0	0	1
Mia3	-0.7805	0.000369307	0.43145	0.0894558	0.47725	0.0867744	1	1	0	0	1
Klhl2	-0.4515	0.00863772	0.53725	0.00555086	0.47175	0.0323312	1	1	0	0	1
Gfpt1	-0.57275	0.0203332	0.4947	0.0913617	0.4655	0.159315	1	1	0	0	1
Slc25a10	-0.436	0.0690048	0.4431	0.118845	0.46	0.144354	1	1	0	0	1
Rbpms	-0.3595	0.174152	0.5523	0.0551708	0.45575	0.172686	1	1	0	0	1
Map2k6	-0.832	0.000143624	-0.46295	0.0601319	0.4465	0.108728	1	1	0	0	1
Nrtn	-0.46425	0.0250446	0.41065	0.0942153	0.443	0.101418	1	1	0	0	1
Myof	-0.347	0.171826	0.39485	0.185714	0.4375	0.173179	1	1	0	0	1
Map3k1	-0.373	0.122254	0.68695	0.00823525	0.427	0.171411	1	1	0	0	1
1500002O20Rik	-0.312	0.0764174	0.34405	0.0935735	0.4265	0.0548707	1	1	0	0	1
Pkd2	-0.49925	0.0250115	0.41435	0.120942	0.413	0.165362	1	1	0	0	1
Frmd4b	-0.351	0.0551609	0.3265	0.137064	0.412	0.0783927	1	1	0	0	1
Tmbim6	-0.412	0.0879124	0.38365	0.195513	0.41175	0.199454	1	1	0	0	1
Fam118a	-0.4395	0.0644913	0.38685	0.188273	0.4115	0.19747	1	1	0	0	1
Alas1	-1.5065	4.23132e-09	0.3347	0.175165	0.4065	0.119411	1	1	0	0	1
Lrfn4	-0.44575	0.0497338	0.44855	0.0926888	0.40525	0.181657	1	1	0	0	1
H2-D1	-0.377	0.0271776	0.34215	0.0895936	0.40125	0.0669699	1	1	0	0	1
Mmrn1	-0.38975	0.0681182	0.4054	0.107424	0.39925	0.155558	1	1	0	0	1
Plekhf1	-0.497	0.0242883	0.39145	0.146802	0.39575	0.183492	1	1	0	0	1
Ryr2	-0.32825	0.0689078	0.35105	0.096184	0.3895	0.0915741	1	1	0	0	1
Alg9	-0.4335	0.00715285	0.33745	0.0766101	0.38475	0.0654089	1	1	0	0	1
Myo1c	-0.29675	0.0974689	0.2911	0.18104	0.3765	0.0979694	1	1	0	0	1
1810014F10Rik	-0.653	4.68404e-05	0.32595	0.0666331	0.37125	0.0591479	1	1	0	0	1
Tshz2	-0.334	0.0546242	0.29515	0.164578	0.3665	0.102446	1	1	0	0	1
Ppp1r12c	-0.41525	0.000786723	0.3477	0.0119965	0.35575	0.0219897	1	1	0	0	1
Ndor1	-0.2865	0.138046	0.37665	0.0848099	0.3555	0.147814	1	1	0	0	1
Nkd2	-0.3225	0.0122206	0.30825	0.0394607	0.35525	0.0310412	1	1	0	0	1
Stk24	-0.8305	7.56402e-08	0.42575	0.00337315	0.34825	0.0335681	1	1	0	0	1
Tbx5	-0.2865	0.029406	0.25725	0.0998962	0.347	0.037667	1	1	0	0	1
Lrch1	-0.2895	0.105706	0.4347	0.0290977	0.34325	0.136406	1	1	0	0	1
Cgnl1	-0.42675	0.00559505	0.32535	0.0735048	0.34175	0.090064	1	1	0	0	1
Tacc1	-0.269	0.0915314	0.31645	0.086477	0.3415	0.0915741	1	1	0	0	1
Slc25a30	-0.892	4.45929e-07	0.2714	0.147854	0.3405	0.0867176	1	1	0	0	1
Tle3	-0.24175	0.198289	0.40005	0.0468864	0.324	0.16536	1	1	0	0	1
Ctsd	0.3865	0.0229766	0.54175	0.00431658	0.32375	0.153247	1	1	0	0	1
Hrc	-0.492	0.00386457	0.371	0.0619634	0.31975	0.163285	1	1	0	0	1
Rtn3	-0.32075	0.0526161	0.38835	0.0398995	0.3145	0.149643	1	1	0	0	1
Elmo1	-0.42325	0.00158457	0.2299	0.164091	0.314	0.067591	1	1	0	0	1
Cdc42ep4	-0.24725	0.130635	0.3657	0.0438291	0.311	0.135437	1	1	0	0	1
Kcne1	-0.22475	0.0733948	0.24955	0.087989	0.309	0.0519103	1	1	0	0	1
Pomgnt1	-0.289	0.0815023	0.2663	0.190444	0.2935	0.179753	1	1	0	0	1
Ptprk	-0.299	0.0190177	0.2288	0.141416	0.273	0.101418	1	1	0	0	1
Atp6v0a2	-0.2735	0.0766001	0.33495	0.0562004	0.27125	0.185826	1	1	0	0	1
Enpp6	-0.4665	8.47687e-05	0.28475	0.0299435	0.26925	0.0666502	1	1	0	0	1
Agrn	-0.23675	0.116504	0.2433	0.180294	0.2665	0.173179	1	1	0	0	1
Kcnd3	-0.33	0.000246821	0.16385	0.119937	0.2315	0.0384027	1	1	0	0	1
Spna2	-0.26325	0.0348768	0.293	0.0404787	0.226	0.174838	1	1	0	0	1
Gatad2a	-0.15725	0.156496	0.2565	0.0340948	0.22225	0.105845	1	1	0	0	1
Smarce1	0.356	8.77922e-05	-0.2436	0.0142169	-0.16825	0.148144	1	1	0	0	1
Tbx20	0.13925	0.193616	-0.1675	0.178101	-0.1825	0.173322	1	1	0	0	1
A830010M20Rik	0.283	0.00850361	-0.22025	0.086477	-0.20975	0.146849	1	1	0	0	1
Osgep	0.23875	0.0328968	-0.21445	0.107337	-0.21875	0.13906	1	1	0	0	1
Nmt2	0.43975	6.76927e-05	-0.22765	0.0637344	-0.2305	0.0935515	1	1	0	0	1
Anapc5	0.6685	1.264e-06	-0.21735	0.147934	-0.231	0.158953	1	1	0	0	1
Atxn1	0.40775	0.000540881	-0.32	0.0156509	-0.2395	0.116802	1	1	0	0	1
Rbm41	0.26625	0.0267153	-0.19845	0.185714	-0.24	0.132026	1	1	0	0	1
Msh2	0.41875	0.00273997	-0.2741	0.100864	-0.2495	0.188188	1	1	0	0	1
Sval1	0.40625	0.000382428	-0.20755	0.123376	-0.251	0.0839519	1	1	0	0	1
Flot1	0.499	0.000339567	-0.2735	0.090123	-0.25575	0.161114	1	1	0	0	1
Ruvbl1	0.49675	6.76927e-05	-0.22255	0.120942	-0.26125	0.0917982	1	1	0	0	1
Ensa	0.2395	0.0363785	-0.31185	0.0161472	-0.263	0.0716068	1	1	0	0	1
Eif3i	0.57775	3.80165e-08	-0.2597	0.00765903	-0.26675	0.0148608	1	1	0	0	1
2310007H11Rik	0.21275	0.108198	-0.2151	0.178367	-0.26775	0.11096	1	1	0	0	1
Kdm6b	0.189	0.118264	-0.23065	0.0952153	-0.268	0.0751309	1	1	0	0	1
Mtg1	0.2115	0.14028	-0.28055	0.0828721	-0.27025	0.136301	1	1	0	0	1
Prpf19	0.381	0.0196233	-0.27585	0.17544	-0.29525	0.180967	1	1	0	0	1
AI462493	0.53825	0.00116714	-0.33195	0.0885849	-0.2975	0.180687	1	1	0	0	1
Ctrl	0.38975	0.0227492	-0.30455	0.14559	-0.30275	0.192922	1	1	0	0	1
Pwp2	0.4925	0.00196825	0.29945	0.116109	-0.30325	0.153118	1	1	0	0	1
Stard7	0.37925	0.0157599	-0.2742	0.159386	-0.30775	0.143417	1	1	0	0	1
Olfr1264	0.259	0.0997077	-0.3207	0.0739043	-0.30775	0.12934	1	1	0	0	1
Dgcr6	0.435	0.00325898	-0.40325	0.0168637	-0.3085	0.113462	1	1	0	0	1
Hist3h2a	0.41725	0.000405404	-0.19215	0.183601	-0.31725	0.0310412	1	1	0	0	1
5830432E09Rik	0.2825	0.124752	-0.2898	0.190444	-0.31875	0.181082	1	1	0	0	1
Prss36	0.41	0.00581529	-0.4468	0.00765903	-0.3215	0.0998808	1	1	0	0	1
Fzd7	0.31325	0.056187	-0.2693	0.183601	-0.32225	0.135413	1	1	0	0	1
1500031L02Rik	0.693	8.93295e-06	-0.308	0.0663295	-0.32475	0.0823055	1	1	0	0	1
Krt12	0.283	0.0404848	-0.2603	0.113292	-0.331	0.0605787	1	1	0	0	1
2810405K02Rik	-0.45575	0.0153226	-0.3978	0.0724891	-0.33225	0.195869	1	1	0	0	1
Ccdc28a	0.35275	0.0203332	-0.2611	0.165085	-0.33375	0.0915741	1	1	0	0	1
Wdr34	0.65825	0.00014406	-0.33325	0.0943227	-0.33575	0.132713	1	1	0	0	1
Cyp2j11	0.31975	0.0350531	-0.3713	0.0318291	-0.3385	0.0831912	1	1	0	0	1
C030030A07Rik	0.25525	0.0869585	-0.2393	0.190176	-0.34325	0.0669844	1	1	0	0	1
Lrba	0.57325	0.000359593	-0.44735	0.0118944	-0.34575	0.0913907	1	1	0	0	1
Jsrp1	0.384	0.0462426	-0.50705	0.0201523	-0.34575	0.17975	1	1	0	0	1
2010004M13Rik	0.297	0.0874692	-0.7291	0.000182126	-0.34925	0.118228	1	1	0	0	1
Haus1	0.271	0.107943	-0.42965	0.020775	-0.352	0.0986692	1	1	0	0	1
Ggct	0.444	0.000471612	-0.288	0.0455419	-0.35375	0.0251158	1	1	0	0	1
Ksr1	0.48	0.0116388	-0.68575	0.00139745	-0.35675	0.16424	1	1	0	0	1
Cyp19a1	0.236	0.150672	-0.28415	0.130831	-0.36475	0.0677129	1	1	0	0	1
Polr2g	0.265	0.0678708	-0.2403	0.178101	-0.36575	0.0451545	1	1	0	0	1
Rdm1	0.83525	6.31821e-06	-0.31355	0.124926	-0.36625	0.099443	1	1	0	0	1
BC020402	0.26925	0.160799	-0.37335	0.0815245	-0.36775	0.124276	1	1	0	0	1
Rpl9	0.44775	0.000926294	-0.27095	0.0879916	-0.37875	0.0252175	1	1	0	0	1
Gabra3	0.4795	0.0219561	-0.38605	0.124926	-0.37925	0.178919	1	1	0	0	1
Afm	0.28575	0.196902	-0.345	0.178367	-0.384	0.163456	1	1	0	0	1
Tmem90a	0.30575	0.0722528	-0.33755	0.0879916	-0.38625	0.0727317	1	1	0	0	1
B230354K17Rik	0.6025	0.00384918	-0.4864	0.044604	-0.39225	0.162442	1	1	0	0	1
Stc2	0.4095	0.0490394	-0.3815	0.12385	-0.39375	0.152604	1	1	0	0	1
Pdk1	0.50125	0.00062248	-0.32735	0.0508393	-0.3995	0.0293624	1	1	0	0	1
P2rx6	0.3955	0.00920363	-0.34075	0.0548757	-0.4005	0.0397415	1	1	0	0	1
Cldn12	0.23525	0.114682	-0.248	0.162107	-0.402	0.0274854	1	1	0	0	1
2310068G24Rik	0.6445	0.00210365	-0.78965	0.000824352	-0.4075	0.145349	1	1	0	0	1
Lrrc61	0.52775	0.000583528	-0.33175	0.0582284	-0.41075	0.0323312	1	1	0	0	1
Spnb1	0.48975	0.00522961	-0.3101	0.151993	-0.41225	0.0682101	1	1	0	0	1
4921515G04Rik	0.3715	0.0423883	-0.33455	0.125545	-0.417	0.075798	1	1	0	0	1
Atp6v0e2	0.72925	0.000631913	-0.48825	0.044604	-0.41775	0.135437	1	1	0	0	1
Esr1	0.33225	0.0715885	-0.52745	0.009826	-0.42325	0.068875	1	1	0	0	1
Foxp2	0.50975	0.0103645	-0.83255	0.000255678	-0.4275	0.101512	1	1	0	0	1
2610019N06Rik	0.38875	0.131263	-0.57765	0.0431509	-0.433	0.195869	1	1	0	0	1
Numb	1.1665	1.51122e-08	-0.727	0.00014436	-0.452	0.0315022	1	1	0	0	1
Nepn	0.41675	0.0557996	-0.5433	0.027828	-0.462	0.100794	1	1	0	0	1
Twf2	0.29125	0.181393	0.39465	0.10661	-0.46525	0.0778616	1	1	0	0	1
Rpa2	0.50975	0.0365976	-0.4105	0.172343	-0.47175	0.143417	1	1	0	0	1
Lrp4	0.7315	0.00125439	-0.7465	0.00321265	-0.472	0.110854	1	1	0	0	1
Hacl1	0.613	0.0184775	-0.46975	0.138205	-0.476	0.174838	1	1	0	0	1
Prkca	0.35275	0.135395	-0.40045	0.147532	-0.47925	0.104883	1	1	0	0	1
Ppp3ca	0.952	3.08017e-06	-0.3046	0.189635	-0.49125	0.0375263	1	1	0	0	1
Gclm	0.9795	6.61386e-05	0.53795	0.0472316	-0.49475	0.107933	1	1	0	0	1
4930451C15Rik	0.584	0.0122129	-0.5554	0.0399642	-0.5135	0.0915741	1	1	0	0	1
Tcea3	0.497	0.0678727	-0.6471	0.0364821	-0.51425	0.150467	1	1	0	0	1
Plcl2	0.41225	0.0905519	-0.52705	0.0556545	-0.5145	0.0972996	1	1	0	0	1
Acvr2b	0.76775	0.00231206	-0.4679	0.12281	-0.52025	0.116972	1	1	0	0	1
Itih5	0.57725	0.0250446	-0.4874	0.113876	-0.53125	0.116292	1	1	0	0	1
Pfkfb1	-0.59375	0.0409798	-0.5889	0.085048	-0.53375	0.167394	1	1	0	0	1
Stom	0.93475	5.68799e-07	-0.41055	0.0286601	-0.53725	0.00744706	1	1	0	0	1
Asb14	0.4815	0.115987	-0.47985	0.196075	-0.53825	0.174968	1	1	0	0	1
Tbc1d16	1.01275	1.41206e-05	-0.4349	0.0917149	-0.55775	0.0445849	1	1	0	0	1
Slc8a3	0.67	0.00929078	-0.5671	0.0597465	-0.5835	0.0831844	1	1	0	0	1
Aox1	0.897	0.000372593	-0.602	0.0346108	-0.64325	0.0410162	1	1	0	0	1
4930512H18Rik	2.70475	3.48871e-11	-1.3592	4.11359e-05	-0.688	0.0541187	1	1	0	0	1
Spns3	1.147	0.000427321	-0.6779	0.068281	-0.709	0.0877617	1	1	0	0	1
4933415F23Rik	1.19925	0.000111875	-0.7378	0.0321992	-0.72675	0.0601417	1	1	0	0	1
Mylk2	1.739	0.0014363	-0.92505	0.170732	-0.956	0.195869	1	1	0	0	1
Retnla	-0.82425	0.151504	-1.20825	0.0555801	-1.003	0.17118	1	1	0	0	1
Art5	0.821	0.00579418	-0.86875	0.00995366	-1.064	0.00380338	1	1	0	0	1
Cpm	1.54375	0.0203332	-1.1839	0.146802	-1.36375	0.120057	1	1	0	0	1
Sval2	-5.15225	4.71104e-07	0.9377	0.483697	3.68075	0.000800683	1	0	1	0	0
Sult1e1	-3.974	1.80585e-06	0.38995	0.801856	2.5585	0.00542874	1	0	1	0	0
Igfbp2	-2.1635	0.00331722	0.9159	0.373917	2.13025	0.0230795	1	0	1	0	0
Aldh1a7	-2.6105	0.00343453	0.713	0.639902	2.121	0.0658842	1	0	1	0	0
Olfml3	-1.9105	8.32862e-05	0.58255	0.367476	2.07675	0.000283549	1	0	1	0	0
Actg2	-1.87675	0.00909631	1.10435	0.23537	1.9495	0.0335681	1	0	1	0	0
Col1a1	-1.6935	0.06878	-0.06335	0.982858	1.81725	0.135562	1	0	1	0	0
4931406C07Rik	-1.64875	0.000231508	0.54445	0.367476	1.6065	0.00291039	1	0	1	0	0
Sp8	-1.7555	0.0419935	1.06305	0.37236	1.55675	0.177237	1	0	1	0	0
Sdf2l1	-2.19025	0.000775112	0.6891	0.476171	1.52525	0.0658842	1	0	1	0	0
Nov	-1.589	0.00162772	0.56575	0.445827	1.42575	0.0251521	1	0	1	0	0
Kera	-1.78025	0.000866038	0.3761	0.696585	1.4115	0.0359442	1	0	1	0	0
Rhpn2	-1.52925	0.0222919	1.05275	0.216224	1.3935	0.113054	1	0	1	0	0
Ccnd1	-1.10125	0.0996729	0.92955	0.279102	1.35275	0.113054	1	0	1	0	0
Col5a2	-1.03925	0.0620339	0.0049	0.997743	1.32375	0.0613912	1	0	1	0	0
Mthfd2	-1.6885	0.00959204	0.86665	0.330197	1.27775	0.144354	1	0	1	0	0
Cnn1	-1.18225	0.00835141	0.45385	0.516077	1.274	0.0252951	1	0	1	0	0
Chad	-1.4475	0.00571974	0.58065	0.45602	1.274	0.0605787	1	0	1	0	0
Kcng4	-3.685	1.49857e-11	-0.472	0.326742	1.2625	0.00380338	1	0	1	0	0
Col1a2	-1.10775	0.0442547	-0.0266	0.988139	1.2555	0.0753398	1	0	1	0	0
Col5a1	-1.04625	0.0343957	-0.00925	0.994499	1.22525	0.0527444	1	0	1	0	0
Col6a2	-1.2465	0.0108104	-0.03915	0.979757	1.155	0.067591	1	0	1	0	0
Coro2a	-1.516	0.0130121	0.61785	0.515963	1.13	0.171776	1	0	1	0	0
Psat1	-1.54275	0.0072659	0.3397	0.766306	1.12675	0.143417	1	0	1	0	0
Nans	-1.37925	0.000959533	0.5582	0.318409	1.118	0.0335532	1	0	1	0	0
Gm106	-1.29875	0.000913926	0.40285	0.495712	1.0635	0.0312857	1	0	1	0	0
Hmcn1	-0.635	0.024804	0.3013	0.477732	1.05075	0.00284252	1	0	1	0	0
Kdelr3	-1.05625	0.0249788	0.15615	0.893134	1.0275	0.0929618	1	0	1	0	0
Slc39a11	-1.087	0.00588338	0.5525	0.296965	1.02425	0.0427218	1	0	1	0	0
Tmed3	-0.98	0.0399259	0.68895	0.264943	1.00425	0.105266	1	0	1	0	0
Col6a3	-0.933	0.0626258	-0.1321	0.919217	0.99925	0.1278	1	0	1	0	0
Acta2	-1.16275	0.00151719	0.5303	0.26876	0.994	0.0324302	1	0	1	0	0
Chrdl2	-1.01975	0.00467373	0.56675	0.21933	0.97625	0.0334183	1	0	1	0	0
Slitrk6	-1.10225	0.0022358	0.56005	0.2235	0.9725	0.0335532	1	0	1	0	0
Loxl2	-0.94675	0.0421912	-0.0679	0.960976	0.969	0.110575	1	0	1	0	0
Gmds	-1.18425	0.0311454	0.85625	0.219773	0.96325	0.195431	1	0	1	0	0
1500015O10Rik	-1.3005	0.000462145	0.2406	0.728949	0.95875	0.0388554	1	0	1	0	0
Creld2	-1.6735	0.00182102	0.66055	0.377584	0.95125	0.191124	1	0	1	0	0
Col8a2	-0.7065	0.153513	0.04075	0.977852	0.9505	0.12462	1	0	1	0	0
Tnfsf12	-0.70425	0.112384	0.6507	0.237791	0.93025	0.0951551	1	0	1	0	0
Tmem119	-0.84425	0.0113223	0.5025	0.246313	0.92975	0.0289062	1	0	1	0	0
Sertad4	-0.94925	0.011734	0.3321	0.592618	0.92525	0.0576701	1	0	1	0	0
Slc24a3	-1.13475	0.00250511	0.4514	0.397543	0.92425	0.0557835	1	0	1	0	0
Tfrc	-1.859	1.51122e-08	-0.0117	0.989462	0.92275	0.00416244	1	0	1	0	0
Col11a1	-1.953	2.28179e-06	-0.35665	0.545662	0.9195	0.0548707	1	0	1	0	0
Hspa1b	-1.06575	0.011849	0.5052	0.404702	0.9165	0.0997689	1	0	1	0	0
Prrx2	-0.7675	0.127133	0.53555	0.452559	0.91625	0.155091	1	0	1	0	0
Gpr124	-0.61975	0.0898483	0.4884	0.307264	0.91125	0.0455774	1	0	1	0	0
Col6a1	-1.126	0.00151719	0.05795	0.955653	0.90125	0.0470586	1	0	1	0	0
Tnmd	-2.27975	7.35989e-07	0.0059	0.996071	0.89225	0.0901906	1	0	1	0	0
Ddc	-0.96875	0.0514325	0.73235	0.251026	0.89125	0.17936	1	0	1	0	0
Cyp17a1	-2.332	4.00765e-07	-0.08905	0.936794	0.89	0.0841216	1	0	1	0	0
Fst	-1.0675	0.0249788	0.5394	0.438665	0.8885	0.163285	1	0	1	0	0
Susd2	-0.923	0.0486987	0.5357	0.425851	0.88475	0.153188	1	0	1	0	0
Crispld1	-1.0315	0.000874386	0.3855	0.364221	0.88225	0.0230837	1	0	1	0	0
Casq2	-1.48475	3.37551e-05	-0.3189	0.554793	0.877	0.042675	1	0	1	0	0
Gramd1c	-0.98725	0.0376496	0.67275	0.279884	0.871	0.168416	1	0	1	0	0
Aspn	-0.8785	0.0632608	0.04065	0.977852	0.8695	0.16507	1	0	1	0	0
Mylk	-0.8095	0.0269913	0.5022	0.305548	0.8605	0.0669699	1	0	1	0	0
Dnajc3	-1.18875	0.00512028	0.59835	0.291518	0.859	0.128891	1	0	1	0	0
S100a4	-0.88675	0.0382166	-0.1145	0.918188	0.85625	0.128197	1	0	1	0	0
Gabrr2	-0.906	0.0108131	-0.35185	0.531382	0.85475	0.0638603	1	0	1	0	0
Myo5a	-0.91175	0.00766793	0.51115	0.252515	0.85475	0.0541187	1	0	1	0	0
Slc35a3	-0.92725	0.0238012	0.33695	0.624795	0.8465	0.11574	1	0	1	0	0
Myl9	-1.0815	0.0219415	0.5114	0.46721	0.8415	0.187865	1	0	1	0	0
Gpr64	-1.108	0.00026492	0.35265	0.401492	0.83825	0.0251521	1	0	1	0	0
2310043L19Rik	-2.64925	7.42381e-11	-0.3046	0.47328	0.83575	0.0206829	1	0	1	0	0
Pcolce	-0.844	0.0514966	-0.127	0.908992	0.82525	0.148922	1	0	1	0	0
Abi3bp	-1.226	0.00330414	0.43635	0.49254	0.823	0.139437	1	0	1	0	0
Ly6g6e	-1.36675	0.000514286	0.4852	0.36482	0.8165	0.107789	1	0	1	0	0
Dkk2	-0.7445	0.0488029	0.0091	0.993319	0.807	0.099443	1	0	1	0	0
Mcam	-0.65225	0.0905519	0.45665	0.386225	0.8035	0.101512	1	0	1	0	0
Txndc5	-0.87725	0.0316573	0.5577	0.30652	0.794	0.142428	1	0	1	0	0
Scd2	-0.6675	0.161267	0.4563	0.509963	0.7905	0.195869	1	0	1	0	0
B4galt6	-0.4425	0.147583	0.363	0.366343	0.784	0.0334183	1	0	1	0	0
Lgr5	-0.76575	0.00182102	0.2434	0.52647	0.783	0.0103555	1	0	1	0	0
Calr	-0.69475	0.0516892	0.51215	0.268754	0.76925	0.0943721	1	0	1	0	0
Mab21l1	-0.42825	0.0902522	0.2218	0.57917	0.76	0.014534	1	0	1	0	0
Csrp1	-0.65925	0.132531	0.62795	0.246313	0.752	0.183971	1	0	1	0	0
Fam155a	-1.017	0.000611037	0.3807	0.339455	0.74975	0.0445849	1	0	1	0	0
Col15a1	-0.714	0.0520409	-0.1963	0.792233	0.74975	0.116972	1	0	1	0	0
B2m	-0.91825	0.0132166	0.5672	0.23728	0.74375	0.133717	1	0	1	0	0
Slc23a1	-0.84825	0.0478549	0.5448	0.351573	0.74225	0.199372	1	0	1	0	0
Efhd1	-1.03225	0.0117754	0.4434	0.472252	0.73725	0.185826	1	0	1	0	0
9030224M15Rik	-0.47475	0.148694	0.4261	0.308655	0.73675	0.0665092	1	0	1	0	0
Tesk2	-0.757	0.0732406	0.44875	0.46813	0.727	0.198236	1	0	1	0	0
Fmod	-1.32325	6.55819e-05	0.49695	0.218546	0.7265	0.0758357	1	0	1	0	0
Slc2a13	-0.5205	0.16275	0.2939	0.618101	0.716	0.122227	1	0	1	0	0
Fxyd2	-0.64175	0.0311123	0.31425	0.481676	0.71	0.0632799	1	0	1	0	0
Slc30a7	-0.835	0.0206959	0.44425	0.37886	0.70125	0.146116	1	0	1	0	0
Sardh	-0.8545	0.00540661	0.35485	0.429208	0.69975	0.0800438	1	0	1	0	0
D17Wsu104e	-0.76475	0.00679683	0.4586	0.200447	0.694	0.0576701	1	0	1	0	0
Thbs3	-0.86075	0.0276013	-0.0131	0.992301	0.692	0.190778	1	0	1	0	0
Sec61b	-0.7505	0.0356594	0.4887	0.304135	0.68675	0.146849	1	0	1	0	0
Cmas	-0.947	0.00826692	0.3142	0.596662	0.682	0.157824	1	0	1	0	0
Sec61a1	-0.5975	0.0853416	0.5205	0.230543	0.67	0.137514	1	0	1	0	0
D4Bwg0951e	-0.7455	0.0320985	0.4526	0.336985	0.669	0.147439	1	0	1	0	0
Slc15a5	-2.201	3.02003e-08	0.377	0.424543	0.66775	0.119927	1	0	1	0	0
Fam114a1	-0.689	0.0136808	0.38915	0.300265	0.6615	0.0670547	1	0	1	0	0
Dap	-0.61	0.108524	0.4916	0.322439	0.64325	0.198236	1	0	1	0	0
Pcdh7	-0.522	0.0503833	0.3948	0.248037	0.6385	0.0605787	1	0	1	0	0
Palmd	-0.98725	0.00138802	0.49445	0.203774	0.63825	0.11379	1	0	1	0	0
Pcsk5	-0.441	0.0302717	0.219	0.468414	0.63575	0.0126583	1	0	1	0	0
C1galt1	-0.8165	0.00544884	0.457	0.224824	0.6345	0.0999856	1	0	1	0	0
Stk39	-0.7385	0.0165241	0.48935	0.213282	0.63275	0.120246	1	0	1	0	0
Anxa8	-0.7685	0.0231328	0.52965	0.21933	0.632	0.163285	1	0	1	0	0
Gria3	-0.79525	8.32862e-05	-0.01815	0.976183	0.6305	0.00870936	1	0	1	0	0
Id4	-0.83225	0.0120283	0.40135	0.393959	0.62925	0.1582	1	0	1	0	0
Sox13	-0.48275	0.12195	0.2365	0.644985	0.62825	0.110575	1	0	1	0	0
Sec11c	-0.894	0.00355941	0.4375	0.283593	0.6245	0.124805	1	0	1	0	0
Kcnk2	-1.38875	2.28179e-06	0.1415	0.795734	0.61925	0.068875	1	0	1	0	0
C1qtnf6	-0.45025	0.168593	-0.22855	0.673788	0.617	0.130744	1	0	1	0	0
S100a6	-0.4625	0.0791261	0.23435	0.574897	0.61175	0.0658842	1	0	1	0	0
Anxa5	-0.54475	0.0423363	0.22495	0.612687	0.61075	0.0758357	1	0	1	0	0
Nhsl2	-0.4545	0.113797	0.33175	0.3991	0.60775	0.0915741	1	0	1	0	0
Fam171b	-0.40925	0.116143	0.15015	0.761511	0.6065	0.0605787	1	0	1	0	0
Fgfr3	-0.59975	0.0642141	0.4497	0.290815	0.6055	0.156174	1	0	1	0	0
Hspa5	-0.9775	0.00172549	0.3829	0.37886	0.602	0.147522	1	0	1	0	0
Kcnk6	-0.60625	0.0445285	0.2855	0.548044	0.60175	0.130101	1	0	1	0	0
5430407P10Rik	-0.72575	0.00101676	0.30355	0.300134	0.60075	0.0312857	1	0	1	0	0
Stbd1	-0.4735	0.175466	-0.05785	0.951556	0.599	0.174838	1	0	1	0	0
Npnt	-0.70975	0.00058472	0.2555	0.363357	0.597	0.0206829	1	0	1	0	0
Slc31a1	-0.65525	0.0264062	0.291	0.528442	0.595	0.127014	1	0	1	0	0
Ecm1	-0.83925	0.00107888	0.30995	0.384985	0.59425	0.0689055	1	0	1	0	0
1110059G02Rik	-1.02575	0.000466671	0.08745	0.906346	0.593	0.117618	1	0	1	0	0
Tgfb1i1	-0.44925	0.0673431	0.2058	0.607395	0.58225	0.0613912	1	0	1	0	0
Sv2b	-0.8825	0.000461398	0.1403	0.7778	0.57625	0.0689055	1	0	1	0	0
Itgbl1	-0.75825	0.00323405	0.33825	0.336606	0.571	0.090064	1	0	1	0	0
Spcs3	-0.46125	0.172235	0.40115	0.360042	0.56825	0.18475	1	0	1	0	0
Col12a1	-0.346	0.109635	-0.06	0.912945	0.5665	0.0329976	1	0	1	0	0
Clptm1l	-0.56675	0.0472514	0.4284	0.24059	0.5655	0.133011	1	0	1	0	0
Mkl1	-0.73625	0.000858735	0.07115	0.895572	0.56525	0.042675	1	0	1	0	0
Cklf	-1.07625	1.18637e-05	-0.0815	0.878583	0.56475	0.0542428	1	0	1	0	0
St3gal5	-1.86375	3.80165e-08	0.10865	0.864622	0.55725	0.135562	1	0	1	0	0
Sel1l	-0.8155	0.00711686	0.4118	0.315611	0.55675	0.174758	1	0	1	0	0
Odz3	-0.41575	0.0692557	-0.10785	0.823505	0.55575	0.0548707	1	0	1	0	0
Cpt1c	-0.277	0.183681	0.223	0.432639	0.5505	0.0252175	1	0	1	0	0
Lxn	-0.4415	0.172477	0.17965	0.764716	0.5495	0.179753	1	0	1	0	0
Nucb1	-0.7495	0.0145611	0.43395	0.290453	0.549	0.188758	1	0	1	0	0
Uba5	-0.78675	0.0108547	0.29755	0.545323	0.54875	0.19453	1	0	1	0	0
Pik3r3	-0.43225	0.187843	0.1178	0.866033	0.54675	0.187783	1	0	1	0	0
Slc35b1	-0.8715	0.00202424	0.31725	0.445467	0.5465	0.146849	1	0	1	0	0
Zfp423	-0.86875	9.407e-05	0.1457	0.716761	0.54525	0.0470586	1	0	1	0	0
Kcnf1	-0.39975	0.149837	-0.0888	0.890509	0.53875	0.120139	1	0	1	0	0
Vasn	-0.4785	0.0085349	0.2134	0.41934	0.538	0.0206829	1	0	1	0	0
8430426J06Rik	-1.0935	1.64742e-06	-0.1708	0.617266	0.5375	0.0384027	1	0	1	0	0
Rpn2	-0.5085	0.0967975	0.21325	0.692661	0.537	0.181541	1	0	1	0	0
Cd276	-0.34125	0.126671	0.011	0.986883	0.536	0.0520639	1	0	1	0	0
Lrtm1	-0.854	0.000632539	-0.3142	0.354815	0.53075	0.099443	1	0	1	0	0
Gucy1a3	-0.60025	0.0399861	0.3948	0.310785	0.52975	0.174838	1	0	1	0	0
Spon1	-0.74225	4.68404e-05	0.11385	0.73189	0.52575	0.0166179	1	0	1	0	0
Yipf5	-0.5135	0.0296523	0.2671	0.439037	0.5255	0.0853507	1	0	1	0	0
D930026N18Rik	-0.598	0.0103645	0.36845	0.21834	0.52375	0.0856391	1	0	1	0	0
Lhfp	-0.505	0.08306	0.1719	0.759568	0.51075	0.184496	1	0	1	0	0
Ccnd2	-0.42475	0.0618553	0.3028	0.317856	0.50875	0.0800438	1	0	1	0	0
Slc28a3	-0.59375	0.00755335	0.33995	0.237558	0.5025	0.0832043	1	0	1	0	0
Ak3	-0.5715	0.0409203	0.3693	0.324865	0.50025	0.181263	1	0	1	0	0
Tmed9	-0.442	0.126284	0.27415	0.528442	0.49675	0.184496	1	0	1	0	0
Fkbp11	-0.6955	0.00453654	0.23135	0.554729	0.49525	0.129235	1	0	1	0	0
Ggcx	-0.493	0.0111016	0.30615	0.21933	0.4875	0.0527444	1	0	1	0	0
Rnf26	-0.3385	0.108198	0.1737	0.606585	0.48475	0.0653629	1	0	1	0	0
P2ry14	-0.6395	0.0149919	-0.00085	0.999336	0.48425	0.173179	1	0	1	0	0
Rcan2	-0.9905	5.59843e-05	0.00115	0.999188	0.47925	0.120983	1	0	1	0	0
Nptn	-0.428	0.1029	0.1998	0.647269	0.47875	0.160165	1	0	1	0	0
Lpar1	-0.51575	0.0542741	0.2734	0.498614	0.4755	0.183971	1	0	1	0	0
Reep5	-0.42925	0.0422105	0.2143	0.505331	0.475	0.0800438	1	0	1	0	0
Abr	-0.622	0.00944334	0.2597	0.471504	0.47425	0.139209	1	0	1	0	0
Col4a2	-0.61225	0.0224982	0.2235	0.620282	0.47225	0.195453	1	0	1	0	0
Slc22a17	-0.76075	0.00107962	0.27135	0.412626	0.46525	0.12934	1	0	1	0	0
Tceal3	-1.2125	9.30317e-06	-0.1554	0.754354	0.4615	0.174838	1	0	1	0	0
Adrbk2	-0.38675	0.161312	0.3504	0.318664	0.45625	0.198236	1	0	1	0	0
Sntb2	-0.30575	0.163382	0.24465	0.406892	0.45375	0.0915741	1	0	1	0	0
Rngtt	-0.89875	5.23465e-05	-0.18765	0.585954	0.45275	0.101418	1	0	1	0	0
Cd81	-0.40325	0.09833	0.36475	0.228836	0.45175	0.153785	1	0	1	0	0
Smr3a	-0.601	0.0180353	0.34215	0.319089	0.45025	0.193661	1	0	1	0	0
Ptgfrn	-0.543	3.97359e-05	0.03445	0.916435	0.4485	0.00368685	1	0	1	0	0
Epha7	-0.46475	0.0145301	0.2863	0.246548	0.44575	0.0689055	1	0	1	0	0
Prdx4	-0.3745	0.148713	0.206	0.617314	0.445	0.17975	1	0	1	0	0
Gga2	-0.4325	0.0681182	0.29325	0.36363	0.442	0.156174	1	0	1	0	0
Vcan	-0.39475	0.0428268	-0.14325	0.67533	0.44075	0.0783452	1	0	1	0	0
C1qtnf2	-0.42125	0.0538671	0.0181	0.979591	0.4405	0.121679	1	0	1	0	0
Hsd3b7	-0.46425	0.0240945	0.2553	0.371088	0.43425	0.106813	1	0	1	0	0
Anxa2	-0.28425	0.129796	0.08955	0.814037	0.4325	0.0613912	1	0	1	0	0
Ptgis	-0.43475	0.00890434	0.21915	0.336606	0.43075	0.0439865	1	0	1	0	0
Pecr	-0.6605	0.00231206	0.20425	0.554729	0.43075	0.135527	1	0	1	0	0
Hdhd3	-0.4275	0.0853923	0.2519	0.495712	0.428	0.195359	1	0	1	0	0
Clec11a	-0.44325	0.0734741	-0.2184	0.58038	0.42625	0.198236	1	0	1	0	0
Alg5	-0.4125	0.0486987	0.21475	0.496779	0.42575	0.119018	1	0	1	0	0
Zfp324	-0.395	0.0629437	0.10725	0.806397	0.41625	0.135527	1	0	1	0	0
Fndc3b	-0.41175	0.051054	0.33005	0.213451	0.416	0.1343	1	0	1	0	0
Clic3	-0.473	0.0431263	0.3452	0.251695	0.41225	0.190778	1	0	1	0	0
Taldo1	-0.49675	0.0263441	0.1757	0.644985	0.4115	0.169857	1	0	1	0	0
Entpd2	-0.6785	0.00038977	0.2066	0.456191	0.4085	0.0940282	1	0	1	0	0
1110021L09Rik	-0.3305	0.170409	0.20975	0.563497	0.404	0.187806	1	0	1	0	0
Nav3	-0.52675	0.000926294	0.205	0.34079	0.40075	0.0470586	1	0	1	0	0
Pyroxd2	-0.772	0.000550254	0.2128	0.539574	0.40025	0.176383	1	0	1	0	0
Ermp1	-0.459	0.0136569	0.12775	0.714611	0.3995	0.102446	1	0	1	0	0
Rhbg	-0.331	0.162305	0.3268	0.261733	0.39625	0.191124	1	0	1	0	0
Atp2a2	-0.3645	0.0860724	0.278	0.320991	0.396	0.153118	1	0	1	0	0
B930095G15Rik	-0.87875	1.53264e-05	0.23835	0.364042	0.395	0.11319	1	0	1	0	0
Ezh2	-0.3205	0.133608	0.17645	0.599322	0.39025	0.152211	1	0	1	0	0
Gucy2c	-0.33275	0.152826	0.2584	0.413366	0.38875	0.194981	1	0	1	0	0
Rab23	-0.462	0.0264062	0.2025	0.535935	0.38625	0.16525	1	0	1	0	0
Hr	-1.088	2.41973e-07	0.1429	0.641805	0.38275	0.105086	1	0	1	0	0
Rtkn	-0.3335	0.1147	0.1468	0.689863	0.3795	0.16525	1	0	1	0	0
Ptpn4	-0.46575	0.0113732	0.23655	0.353352	0.3755	0.124476	1	0	1	0	0
Emp1	-0.264	0.194405	-0.00985	0.986883	0.375	0.135562	1	0	1	0	0
Mppe1	-0.33175	0.086543	0.0828	0.840952	0.37475	0.136057	1	0	1	0	0
Ehd3	-0.269	0.199115	0.2928	0.242177	0.374	0.148326	1	0	1	0	0
Rassf3	-0.622	0.00175891	0.19825	0.521908	0.37275	0.161114	1	0	1	0	0
Ubtd2	-0.46575	0.0215626	-0.05815	0.912945	0.3725	0.1725	1	0	1	0	0
Pole2	-0.30175	0.0776926	0.19205	0.433235	0.368	0.0915741	1	0	1	0	0
Fzd5	-0.55175	0.0031468	0.30035	0.204776	0.359	0.15103	1	0	1	0	0
Twist2	-0.391	0.0210089	0.2029	0.399113	0.35525	0.110575	1	0	1	0	0
Ankrd13a	-0.4105	0.0380758	0.21295	0.46721	0.3515	0.184781	1	0	1	0	0
Acvrl1	-0.42825	0.0268064	0.19755	0.504278	0.34725	0.182435	1	0	1	0	0
Adamts3	-0.32975	0.0920952	-0.0166	0.977852	0.3425	0.184219	1	0	1	0	0
Fam176b	-0.35175	0.0398482	0.01105	0.983551	0.333	0.140481	1	0	1	0	0
Prim2	-0.19475	0.16092	0.01445	0.972473	0.32375	0.0548506	1	0	1	0	0
Slc10a7	-0.2705	0.0815278	0.14465	0.548572	0.3175	0.11096	1	0	1	0	0
9430091N11Rik	-0.30775	0.0638628	0.16475	0.516219	0.30525	0.16507	1	0	1	0	0
Ssr3	-0.40375	0.0138782	-0.02065	0.967355	0.30475	0.169857	1	0	1	0	0
Pitpna	-0.31075	0.0383844	0.0949	0.742823	0.29675	0.133717	1	0	1	0	0
Tssk5	-0.33425	0.0486759	0.1147	0.714076	0.293	0.199695	1	0	1	0	0
Lefty1	-0.206	0.190682	0.07675	0.801586	0.293	0.132994	1	0	1	0	0
Mcm2	-0.23975	0.148472	-0.0378	0.930561	0.29125	0.16791	1	0	1	0	0
Neto2	-1.3975	1.97963e-10	-0.01905	0.969497	0.28425	0.184496	1	0	1	0	0
Esrra	-0.32075	0.0194186	0.17895	0.339738	0.28075	0.121415	1	0	1	0	0
Rnf24	-0.2395	0.0632364	0.1045	0.626378	0.277	0.0944345	1	0	1	0	0
Fam13c	-0.3825	0.0081283	0.143	0.531886	0.2645	0.177237	1	0	1	0	0
Scn1a	-0.37175	0.00828333	-0.0444	0.901356	0.2615	0.170182	1	0	1	0	0
Tulp4	-0.27075	0.0426693	0.15765	0.402619	0.24125	0.176383	1	0	1	0	0
Camk2d	-0.256	0.0140578	0.1612	0.228985	0.2245	0.101418	1	0	1	0	0
Ski	-0.2475	0.0393125	0.12465	0.490229	0.2155	0.17975	1	0	1	0	0
Slc41a1	-0.4885	5.4443e-05	0.17035	0.255705	0.20675	0.184496	1	0	1	0	0
Ccdc93	0.27275	0.00201287	-0.13575	0.228764	-0.1675	0.155302	1	0	1	0	0
Anp32b	0.62275	1.58473e-07	0.0378	0.870994	-0.192	0.153785	1	0	1	0	0
Crcp	0.15775	0.195209	-0.16705	0.255612	-0.19975	0.19453	1	0	1	0	0
Epc1	0.344	0.000281612	-0.12535	0.31352	-0.203	0.0915741	1	0	1	0	0
Ube4b	0.24625	0.0252996	-0.04415	0.857136	-0.2115	0.148634	1	0	1	0	0
Cog4	0.20525	0.0902522	-0.15295	0.344141	-0.212	0.184496	1	0	1	0	0
A430005L14Rik	0.25175	0.0341837	0.12185	0.498614	-0.21625	0.173322	1	0	1	0	0
Wdr45	0.34425	0.00165345	-0.0458	0.849756	-0.22025	0.128593	1	0	1	0	0
Nub1	0.3285	0.000876366	-0.0035	0.992301	-0.22125	0.0808891	1	0	1	0	0
Tmem116	0.22425	0.0559684	-0.09235	0.639902	-0.22175	0.152146	1	0	1	0	0
Cyld	0.36975	0.000929051	-0.1172	0.483099	-0.22925	0.115129	1	0	1	0	0
Cct4	0.22375	0.0591823	-0.03195	0.916691	-0.23475	0.130847	1	0	1	0	0
Eif3e	0.4795	0.000524037	-0.10665	0.648223	-0.23725	0.199695	1	0	1	0	0
Camsap1	0.31175	0.0107166	0.08345	0.716761	-0.238	0.146849	1	0	1	0	0
Adrm1	0.4455	0.000796553	0.06785	0.804464	-0.23975	0.174838	1	0	1	0	0
Nfatc1	0.22475	0.03401	0.0999	0.550348	-0.24625	0.0682101	1	0	1	0	0
Ccdc71	0.26425	0.017314	0.0163	0.961091	-0.24825	0.085751	1	0	1	0	0
Eif1	0.4925	3.39387e-05	0.06985	0.752913	-0.2485	0.0901481	1	0	1	0	0
Nfkbib	0.527	1.89033e-05	-0.0922	0.639902	-0.24925	0.0997689	1	0	1	0	0
Ddx31	0.41925	0.001492	0.1002	0.663327	-0.25025	0.154711	1	0	1	0	0
Phip	0.44225	1.64742e-06	-0.1128	0.307477	-0.2515	0.0157119	1	0	1	0	0
4930535F04Rik	0.20375	0.187657	-0.1408	0.535935	-0.2525	0.198236	1	0	1	0	0
Tulp3	0.3825	0.000992081	-0.10315	0.582252	-0.253	0.0915741	1	0	1	0	0
Tmco6	0.2335	0.0785164	-0.0515	0.860436	-0.25325	0.144529	1	0	1	0	0
Tshb	0.21225	0.135797	-0.1345	0.52758	-0.25375	0.163547	1	0	1	0	0
Abhd4	0.34125	0.0130755	0.13995	0.51228	-0.25425	0.1725	1	0	1	0	0
Usp14	0.49975	0.00028916	-0.0781	0.770617	-0.255	0.155631	1	0	1	0	0
Tnfrsf22	0.65075	1.75383e-05	-0.1242	0.594528	-0.25775	0.178919	1	0	1	0	0
Ngdn	0.37775	0.00069556	-0.0049	0.989462	-0.25875	0.0670522	1	0	1	0	0
1810029B16Rik	0.3475	0.0192222	-0.0748	0.812133	-0.2595	0.199454	1	0	1	0	0
Itsn1	0.31075	0.00890434	-0.18685	0.220885	-0.2605	0.0944345	1	0	1	0	0
Med25	0.62675	7.95413e-07	-0.0329	0.910069	-0.26075	0.0689055	1	0	1	0	0
Zfp318	0.49325	0.000307223	0.03785	0.913424	-0.2615	0.141205	1	0	1	0	0
Senp7	0.5105	0.000364413	-0.1675	0.399391	-0.26175	0.163547	1	0	1	0	0
Cep97	0.338	0.0151932	-0.0729	0.801856	-0.26175	0.163285	1	0	1	0	0
Psmd11	0.41125	6.99681e-05	0.0558	0.780507	-0.26275	0.0376563	1	0	1	0	0
Cirh1a	0.4455	0.00288587	0.19785	0.330086	-0.263	0.196308	1	0	1	0	0
Snrnp200	0.65725	2.1268e-05	-0.0995	0.713586	-0.264	0.178441	1	0	1	0	0
Trp63	0.504	0.000391434	0.14085	0.51228	-0.264	0.155631	1	0	1	0	0
Zc3hc1	0.21975	0.147125	-0.20545	0.279884	-0.264	0.173178	1	0	1	0	0
Ezh1	0.3575	0.00507621	0.0207	0.955892	-0.265	0.115129	1	0	1	0	0
Syf2	0.37425	0.0126841	0.06205	0.85249	-0.266	0.195431	1	0	1	0	0
Map3k14	0.49	0.000879684	-0.0754	0.804405	-0.26825	0.1725	1	0	1	0	0
1600021P15Rik	0.319	0.0244309	-0.0503	0.879696	-0.26825	0.155631	1	0	1	0	0
Zfp637	0.674	2.88409e-05	-0.08845	0.770506	-0.2685	0.194981	1	0	1	0	0
D8Ertd738e	0.3345	0.0205511	-0.14795	0.504278	-0.27125	0.161114	1	0	1	0	0
Tmem57	0.33525	0.0295548	-0.1422	0.563394	-0.27175	0.192922	1	0	1	0	0
Pcgf3	0.77825	1.01424e-06	-0.1041	0.676961	-0.273	0.146849	1	0	1	0	0
Scaper	0.46675	0.00284369	-0.2439	0.221823	-0.27525	0.195869	1	0	1	0	0
Ubxn6	0.39425	0.000570856	-0.16565	0.258715	-0.2765	0.0557835	1	0	1	0	0
Arnt	0.36175	0.00358932	0.0275	0.937751	-0.2805	0.0831912	1	0	1	0	0
Zfp653	0.3255	0.0388625	-0.1258	0.635142	-0.2825	0.179753	1	0	1	0	0
Maf1	0.459	0.00142012	-0.01265	0.977443	-0.28325	0.137514	1	0	1	0	0
Zfp524	0.62275	5.88987e-05	-0.0028	0.994499	-0.28425	0.149643	1	0	1	0	0
Hibadh	0.33425	0.0279298	-0.0867	0.77527	-0.28625	0.158165	1	0	1	0	0
Mrps30	0.58975	0.000394818	-0.15865	0.537042	-0.28625	0.196785	1	0	1	0	0
Zfp583	0.3825	0.0182503	-0.09435	0.770506	-0.28925	0.188758	1	0	1	0	0
Tcea2	0.50325	0.000786723	-0.20975	0.286247	-0.2905	0.141205	1	0	1	0	0
Letm2	0.23075	0.0725787	-0.07045	0.782981	-0.2905	0.0753398	1	0	1	0	0
Abt1	0.32325	0.0257532	-0.10525	0.683672	-0.2905	0.130304	1	0	1	0	0
Herpud2	0.21375	0.180671	0.23705	0.211575	-0.29075	0.144529	1	0	1	0	0
Fbxo36	0.32425	0.0331325	-0.24245	0.204776	-0.292	0.147694	1	0	1	0	0
Mms19	0.511	0.000156921	-0.0713	0.78995	-0.296	0.08217	1	0	1	0	0
Psmc2	0.72425	3.19052e-06	0.01485	0.973672	-0.29675	0.110317	1	0	1	0	0
Zfp212	0.2285	0.180592	-0.1763	0.455853	-0.29775	0.164136	1	0	1	0	0
Ptov1	0.47925	0.00151719	-0.2219	0.258627	-0.298	0.137514	1	0	1	0	0
Hax1	0.54775	0.00144986	-0.18765	0.460646	-0.29925	0.199454	1	0	1	0	0
Actr8	0.5305	0.000382559	0.0104	0.982545	-0.3	0.119596	1	0	1	0	0
Etv4	0.22725	0.121362	-0.2027	0.275404	-0.302	0.101418	1	0	1	0	0
Fam114a2	0.30675	0.0363089	-0.1926	0.327554	-0.302	0.113462	1	0	1	0	0
Slc4a1ap	0.461	0.00294795	-0.08845	0.776491	-0.3065	0.137514	1	0	1	0	0
Trmt1	0.6655	3.74558e-05	-0.01425	0.976183	-0.307	0.131908	1	0	1	0	0
Sox4	0.75225	7.34747e-06	-0.08055	0.801856	-0.30825	0.133532	1	0	1	0	0
Nxt1	0.474	0.00151719	-0.0708	0.825049	-0.3085	0.11574	1	0	1	0	0
Lin52	0.25225	0.0805047	-0.0466	0.894917	-0.30975	0.0915741	1	0	1	0	0
Acadsb	0.3435	0.036075	-0.1487	0.571367	-0.31075	0.152577	1	0	1	0	0
Gpam	0.31975	0.0712747	-0.14665	0.615627	-0.311	0.187783	1	0	1	0	0
Eif4g3	0.51425	0.00165388	-0.1537	0.554549	-0.312	0.152211	1	0	1	0	0
Ass1	0.36075	0.00843373	-0.197	0.279884	-0.31325	0.0796535	1	0	1	0	0
Kctd20	0.39	0.00618231	-0.0183	0.966418	-0.31575	0.0901906	1	0	1	0	0
Prdm4	0.61525	1.93732e-05	-0.0725	0.794329	-0.3185	0.0670547	1	0	1	0	0
Nsmce1	0.68275	8.60873e-06	-0.1715	0.388854	-0.32275	0.0783452	1	0	1	0	0
Dyrk2	0.3565	0.00572121	-0.198	0.233963	-0.32625	0.050211	1	0	1	0	0
Psma5	0.43125	0.00823138	-0.0695	0.847703	-0.32875	0.13238	1	0	1	0	0
Mccc1	0.395	0.0259455	-0.2068	0.415234	-0.32875	0.16536	1	0	1	0	0
Klhl12	0.2225	0.0492017	-0.09945	0.585954	-0.329	0.0206829	1	0	1	0	0
Snw1	0.68175	1.45262e-05	-0.11955	0.630066	-0.33175	0.0808891	1	0	1	0	0
Zfp358	0.38225	0.0380108	-0.1684	0.565963	-0.33325	0.174838	1	0	1	0	0
2810001A02Rik	0.4255	0.0116082	-0.11165	0.729491	-0.334	0.138175	1	0	1	0	0
Nsfl1c	0.35375	0.0194138	0.0453	0.908299	-0.334	0.0904005	1	0	1	0	0
Rpp40	0.82275	3.1783e-06	0.08015	0.813803	-0.334	0.11319	1	0	1	0	0
L2hgdh	0.3495	0.0715139	-0.07255	0.868095	-0.33525	0.195869	1	0	1	0	0
Snrpb2	0.359	0.0453579	-0.28195	0.212478	-0.33575	0.158442	1	0	1	0	0
Ngrn	0.283	0.08333	-0.09155	0.774889	-0.336	0.109085	1	0	1	0	0
Ptcd1	0.299	0.0677657	-0.0515	0.898355	-0.3375	0.110618	1	0	1	0	0
Csnk1e	0.34425	0.0826514	-0.0431	0.937177	-0.34375	0.192337	1	0	1	0	0
Slc25a38	0.57975	0.00187334	-0.05185	0.914903	-0.344	0.169097	1	0	1	0	0
Nop14	0.7255	8.8678e-05	-0.0409	0.93478	-0.34675	0.1444	1	0	1	0	0
Irak1bp1	0.77125	0.000206716	-0.13685	0.717359	-0.3535	0.198236	1	0	1	0	0
Snupn	0.49825	0.00022294	-0.1218	0.562923	-0.35725	0.0323312	1	0	1	0	0
A530083I20Rik	0.4095	0.0285994	-0.2798	0.246034	-0.36	0.147694	1	0	1	0	0
Aptx	0.284	0.157036	-0.20015	0.48486	-0.36025	0.154929	1	0	1	0	0
Ankrd10	0.63075	4.74434e-06	-0.0356	0.914133	-0.3615	0.0235035	1	0	1	0	0
9130221J17Rik	0.38925	0.0255411	-0.1686	0.538939	-0.365	0.110064	1	0	1	0	0
A030001D20Rik	0.47175	0.0124826	-0.16105	0.610223	-0.3665	0.148049	1	0	1	0	0
Nup153	0.636	0.000369307	0.2577	0.256503	-0.36825	0.108291	1	0	1	0	0
Akt2	0.78975	1.25697e-05	-0.1154	0.710972	-0.369	0.0914307	1	0	1	0	0
Rpa1	0.5415	0.00150969	-0.26035	0.231969	-0.3715	0.0935292	1	0	1	0	0
Gnl2	0.58875	0.00460645	-0.1756	0.614989	-0.374	0.18444	1	0	1	0	0
Trip10	0.42175	0.0249788	-0.274	0.263141	-0.37675	0.130744	1	0	1	0	0
Krtap4-7	0.3005	0.0465484	-0.20865	0.296405	-0.377	0.0501133	1	0	1	0	0
Pef1	0.5435	0.000650603	-0.0258	0.955561	-0.38	0.0605787	1	0	1	0	0
Gabrr1	0.641	0.00217345	-0.02425	0.970882	-0.381	0.176312	1	0	1	0	0
Mybl2	0.252	0.181993	-0.2355	0.323956	-0.383	0.0956436	1	0	1	0	0
Akap8l	0.277	0.198946	0.04055	0.942971	-0.38325	0.150467	1	0	1	0	0
Mybbp1a	0.64725	0.000203545	-0.056	0.894097	-0.38375	0.0800438	1	0	1	0	0
Pdcd2	0.39575	0.0314637	-0.1451	0.641956	-0.3845	0.109841	1	0	1	0	0
Eapp	0.573	0.000498755	-0.0777	0.822939	-0.3845	0.0653629	1	0	1	0	0
Hdac4	0.49875	0.00131978	-0.2288	0.254386	-0.38475	0.053897	1	0	1	0	0
1110020G09Rik	0.305	0.166105	-0.23475	0.44119	-0.3875	0.163469	1	0	1	0	0
Dnajb2	0.72425	0.000130733	0.1427	0.65342	-0.3875	0.106946	1	0	1	0	0
Napb	0.68825	0.0006096	0.09495	0.822939	-0.3895	0.138344	1	0	1	0	0
Tmem38a	0.43075	0.054354	-0.2795	0.360701	-0.38975	0.195383	1	0	1	0	0
Ubc	0.28925	0.120886	0.1154	0.740157	-0.39	0.094578	1	0	1	0	0
Lsm10	0.89825	6.11097e-05	-0.10195	0.823925	-0.39075	0.174838	1	0	1	0	0
B3galnt2	0.4695	0.00688792	0.07455	0.845719	-0.39175	0.0839519	1	0	1	0	0
Otud7b	0.47425	0.00916142	-0.00415	0.99388	-0.39225	0.101418	1	0	1	0	0
Drp2	0.1905	0.110022	-0.15015	0.339135	-0.3965	0.00531246	1	0	1	0	0
Chchd5	0.4115	0.0101383	-0.2012	0.367476	-0.39675	0.0548707	1	0	1	0	0
2210021J22Rik	0.696	0.000270521	0.12235	0.731543	-0.39975	0.100794	1	0	1	0	0
9530086O07Rik	0.55675	0.0135054	-0.24255	0.476274	-0.40425	0.187865	1	0	1	0	0
Txnrd1	0.4825	0.00136276	-0.15495	0.498507	-0.405	0.0334183	1	0	1	0	0
Inhbb	0.8525	0.00012655	-0.23845	0.453545	-0.4085	0.155101	1	0	1	0	0
Tex19.2	0.289	0.102105	-0.1907	0.451663	-0.40875	0.0649156	1	0	1	0	0
Zfp775	0.391	0.0930282	-0.305	0.318923	-0.4175	0.17149	1	0	1	0	0
Tsr1	0.621	0.00407618	0.18915	0.595372	-0.41825	0.148123	1	0	1	0	0
Patz1	0.59525	0.000231508	-0.2302	0.26198	-0.41925	0.0362011	1	0	1	0	0
Tchp	0.4625	0.0382169	-0.254	0.430396	-0.421	0.154398	1	0	1	0	0
2010001M09Rik	0.42275	0.0776761	-0.19135	0.630436	-0.424	0.181541	1	0	1	0	0
BC094435	0.45375	0.00877287	0.13745	0.644985	-0.425	0.0588241	1	0	1	0	0
Slc7a6	0.34825	0.0902522	-0.05365	0.919177	-0.4295	0.101418	1	0	1	0	0
Bsdc1	0.54	0.000405404	-0.01805	0.969178	-0.434	0.0221703	1	0	1	0	0
Rhbdl3	0.4495	0.0349753	-0.03595	0.953522	-0.4355	0.118109	1	0	1	0	0
2510003B16Rik	0.5085	0.0308691	-0.36625	0.220819	-0.43575	0.16536	1	0	1	0	0
Mocs1	0.5465	0.000767278	-0.1153	0.69064	-0.43725	0.0323312	1	0	1	0	0
Bbs2	0.9705	7.43385e-05	-0.202	0.602471	-0.43775	0.16507	1	0	1	0	0
Abcc8	0.5765	0.000240673	-0.2185	0.279813	-0.439	0.0230837	1	0	1	0	0
Phtf2	0.3735	0.123538	-0.23245	0.522071	-0.44125	0.155801	1	0	1	0	0
Mtmr14	0.463	0.00404153	0.0337	0.941688	-0.44175	0.0315022	1	0	1	0	0
Mrps6	0.40375	0.0715139	-0.06635	0.907632	-0.4425	0.130304	1	0	1	0	0
Nol3	1.1995	7.34747e-06	-0.3581	0.26706	-0.45125	0.173684	1	0	1	0	0
Tjap1	0.7935	0.000427321	0.04845	0.937751	-0.45175	0.120246	1	0	1	0	0
Ube2b	0.46225	0.0545587	-0.20515	0.600352	-0.45875	0.147694	1	0	1	0	0
Pim1	0.88175	0.000123335	-0.1542	0.706322	-0.4595	0.115129	1	0	1	0	0
Mtap4	0.62325	0.00246203	-0.23215	0.44419	-0.4605	0.0853507	1	0	1	0	0
Rad52	0.5885	0.00673995	-0.18905	0.598567	-0.46825	0.100794	1	0	1	0	0
Sec14l2	0.3535	0.170419	-0.2011	0.622589	-0.4695	0.146849	1	0	1	0	0
Prpf4	0.38425	0.0389849	-0.0324	0.951601	-0.48025	0.0414443	1	0	1	0	0
Ranbp10	0.46825	0.0631933	-0.152	0.75587	-0.48525	0.143417	1	0	1	0	0
A830021K08Rik	0.74125	0.0069824	-0.28605	0.496779	-0.4865	0.195383	1	0	1	0	0
Tbc1d17	0.53275	0.0343957	-0.006	0.993478	-0.49075	0.14009	1	0	1	0	0
Rorc	0.437	0.136575	0.27265	0.537042	-0.49425	0.194981	1	0	1	0	0
Stat5b	0.81025	7.9615e-05	-0.1819	0.565608	-0.49875	0.0484461	1	0	1	0	0
Wbscr27	0.41475	0.047851	-0.1287	0.753427	-0.51025	0.0557835	1	0	1	0	0
Zrsr1	0.7215	0.000219313	0.17855	0.554793	-0.5155	0.0325646	1	0	1	0	0
Rilpl1	0.32275	0.0765204	-0.1816	0.509963	-0.51975	0.0221212	1	0	1	0	0
Map2k3	0.5045	0.0207385	-0.0743	0.888777	-0.52225	0.0638603	1	0	1	0	0
Klf15	0.9535	0.000921121	0.29855	0.490305	-0.52325	0.173179	1	0	1	0	0
Ankrd33b	0.7355	0.00139591	-0.0341	0.960141	-0.524	0.0777023	1	0	1	0	0
Eif2c4	0.77275	0.00210252	-0.2017	0.636492	-0.52725	0.110263	1	0	1	0	0
Lrrc51	0.53225	0.0514247	-0.25395	0.554886	-0.5295	0.141531	1	0	1	0	0
Txlnb	0.5645	0.0591153	-0.2339	0.641805	-0.53	0.183696	1	0	1	0	0
Hectd1	0.363	0.119641	0.3097	0.303294	-0.53925	0.0619737	1	0	1	0	0
Ypel3	0.60725	0.00790709	-0.0479	0.941688	-0.54075	0.0675132	1	0	1	0	0
Cst6	0.98725	0.00138802	-0.2599	0.612687	-0.55125	0.184496	1	0	1	0	0
Selenbp1	1.0785	1.75383e-05	-0.1205	0.806397	-0.5545	0.0670547	1	0	1	0	0
Mafg	0.58825	0.00165185	0.06285	0.890509	-0.56	0.0182567	1	0	1	0	0
Ulk1	0.50025	0.0206085	0.03305	0.957696	-0.56125	0.0418192	1	0	1	0	0
Rhebl1	0.59875	0.0150151	-0.22975	0.56217	-0.5635	0.0783452	1	0	1	0	0
Rsc1a1	0.8445	0.00782446	-0.153	0.823112	-0.56975	0.187865	1	0	1	0	0
Dusp2	0.7835	0.000786723	-0.35045	0.23807	-0.57175	0.0544451	1	0	1	0	0
Sim2	1.05475	9.407e-05	0.0665	0.923165	-0.581	0.085751	1	0	1	0	0
Sqstm1	0.63175	0.00119108	0.0257	0.964905	-0.58725	0.0166179	1	0	1	0	0
Sugt1	0.90275	0.00218037	-0.38015	0.347026	-0.60025	0.122227	1	0	1	0	0
Pfkfb4	0.8535	0.00746562	-0.41165	0.351136	-0.61575	0.149676	1	0	1	0	0
Zfand5	0.568	0.037296	-0.2538	0.555277	-0.62025	0.0760014	1	0	1	0	0
2610319H10Rik	1.381	2.60845e-05	-0.3975	0.351136	-0.62475	0.128593	1	0	1	0	0
Gstt2	0.54	0.0951465	-0.24655	0.649331	-0.63575	0.128197	1	0	1	0	0
Ddi2	0.637	0.0297825	-0.3918	0.32003	-0.63975	0.0917982	1	0	1	0	0
Avil	1.2855	9.07349e-05	-0.0387	0.968472	-0.6415	0.124476	1	0	1	0	0
5730419F03Rik	2.436	1.51122e-08	-0.28135	0.624607	-0.64925	0.153785	1	0	1	0	0
Zdbf2	1.67825	2.0306e-08	-0.32495	0.318477	-0.6655	0.0302921	1	0	1	0	0
4930429F24Rik	0.74325	0.0100629	-0.11855	0.853808	-0.676	0.0694579	1	0	1	0	0
Tst	1.16575	0.00210252	-0.2967	0.649404	-0.67725	0.186983	1	0	1	0	0
Nqo1	1.6315	7.38115e-07	-0.35605	0.379309	-0.69075	0.0649156	1	0	1	0	0
Flrt1	0.88375	0.000293583	0.292	0.379806	-0.70025	0.0206829	1	0	1	0	0
Lrrc2	0.95	0.00247471	-0.22795	0.685558	-0.7085	0.0823055	1	0	1	0	0
Fdft1	0.7425	0.0130121	0.4157	0.302115	-0.711	0.0665092	1	0	1	0	0
Syt7	0.59175	0.10526	-0.5321	0.245063	-0.715	0.1278	1	0	1	0	0
Gpr37l1	0.683	0.0638002	-0.55865	0.229172	-0.717	0.13765	1	0	1	0	0
Snai3	0.5685	0.0751967	-0.29265	0.559545	-0.7325	0.068875	1	0	1	0	0
Arrdc3	0.92825	0.0053856	0.1716	0.806307	-0.73275	0.0927046	1	0	1	0	0
Sord	1.14275	0.0034072	-0.3613	0.565608	-0.73325	0.163285	1	0	1	0	0
Sesn3	1.115	0.00661079	-0.4117	0.522896	-0.735	0.188758	1	0	1	0	0
Klhdc1	0.99525	0.000156363	-0.2399	0.554886	-0.75825	0.0197439	1	0	1	0	0
Prr15	0.69775	0.0839862	-0.4181	0.482402	-0.75825	0.149643	1	0	1	0	0
Rbm38	0.9235	0.000441421	-0.3655	0.284758	-0.76375	0.020083	1	0	1	0	0
Mmp11	1.32725	0.000646392	0.0451	0.970441	-0.7865	0.119596	1	0	1	0	0
Gadd45b	0.8745	0.0145301	-0.36755	0.505331	-0.8655	0.0613912	1	0	1	0	0
Trim63	0.9025	0.0349753	-0.253	0.762589	-1.01525	0.0638603	1	0	1	0	0
1810028F09Rik	1.3035	0.0251971	-0.7921	0.310404	-1.04325	0.184185	1	0	1	0	0
Ampd3	1.82	0.00125439	-0.6447	0.430316	-1.07075	0.153247	1	0	1	0	0
9930023K05Rik	0.93725	0.108603	-0.64915	0.429645	-1.153	0.121679	1	0	1	0	0
Cdkn1a	2.46375	2.80619e-08	0.03885	0.972982	-1.36425	0.0027641	1	0	1	0	0
Fbxo32	1.8995	0.00037812	-0.00915	0.994857	-1.4545	0.0286172	1	0	1	0	0
Degs2	1.47225	0.121333	-0.94705	0.495999	-1.699	0.16536	1	0	1	0	0
Gsdma	1.61825	0.118588	-1.1123	0.45056	-1.75425	0.195869	1	0	1	0	0
Slc22a1	1.80225	0.0324291	-1.09725	0.336134	-1.79225	0.101418	1	0	1	0	0
Bex4	2.05225	0.0384288	-0.9566	0.537042	-2.057	0.11073	1	0	1	0	0
Hoxb13	1.80975	0.124796	-1.30685	0.425797	-2.369	0.110618	1	0	1	0	0
Atp12a	2.273	0.109849	-1.30915	0.548343	-2.42475	0.194981	1	0	1	0	0
Fgl1	3.0795	0.0520409	-1.7917	0.434423	-3.12125	0.134785	1	0	1	0	0
Glb1l3	3.493	0.0525215	-2.11635	0.403676	-3.5175	0.137514	1	0	1	0	0
Ren1	3.4085	0.0678727	-2.2555	0.379619	-3.59	0.142863	1	0	1	0	0
Pnliprp1	4.40125	0.0296523	-2.4497	0.385969	-3.978	0.13765	1	0	1	0	0
9530002B09Rik	3.94425	0.0690048	-2.70565	0.359609	-4.24625	0.135437	1	0	1	0	0
Krt4	-1.453	0.197821	2.7588	0.020775	1.7125	0.230146	0	1	0	1	0
Rbp4	-1.141	0.174054	1.4171	0.139414	1.29275	0.229227	0	1	0	1	0
Esrp1	-1.34225	0.071033	1.44455	0.0961415	1.21325	0.224359	0	1	0	1	0
Fam84a	-1.6005	0.0902522	1.59425	0.160785	1.2065	0.353662	0	1	0	1	0
Elf5	-1.0735	0.160224	1.4698	0.0864322	1.13825	0.248718	0	1	0	1	0
Slc5a1	-1.006	0.123468	1.16035	0.12385	0.99	0.248718	0	1	0	1	0
Ildr1	-1.454	0.0122432	0.99985	0.166431	0.96575	0.225369	0	1	0	1	0
2010300C02Rik	-1.12025	0.0641875	1.2072	0.087989	0.96	0.240454	0	1	0	1	0
Gjb2	-1.17875	0.0374877	1.0358	0.125454	0.88025	0.25252	0	1	0	1	0
Lyve1	-0.917	0.153851	1.0921	0.140956	0.84025	0.323757	0	1	0	1	0
Baiap2l1	-0.87825	0.16275	1.024	0.161698	0.8385	0.310197	0	1	0	1	0
1600029D21Rik	-0.9835	0.0611426	0.8854	0.168279	0.82275	0.246705	0	1	0	1	0
Krt5	-0.9575	0.157128	1.4161	0.0556545	0.8095	0.371953	0	1	0	1	0
Bnipl	-0.98425	0.0339254	0.7614	0.186681	0.78875	0.206725	0	1	0	1	0
Krt23	-1.06225	0.113957	1.1639	0.140821	0.78825	0.395252	0	1	0	1	0
Dennd2d	-0.72475	0.174049	0.9616	0.10849	0.731	0.289529	0	1	0	1	0
Slc34a2	-0.7815	0.109297	0.9625	0.0861456	0.73025	0.260938	0	1	0	1	0
Sytl1	-0.95075	0.0322409	0.90555	0.083192	0.714	0.236998	0	1	0	1	0
Trim2	-0.78675	0.100186	0.79355	0.168279	0.71325	0.264631	0	1	0	1	0
Upk1a	-1.14	0.00715285	0.81555	0.110147	0.69475	0.23171	0	1	0	1	0
Hoxd13	-0.61725	0.169575	0.7786	0.125385	0.6815	0.237694	0	1	0	1	0
Chpt1	-1.0095	0.0130755	0.71435	0.156935	0.66775	0.231676	0	1	0	1	0
Phlda1	-0.87025	0.024804	0.9878	0.0258141	0.65575	0.211889	0	1	0	1	0
Efcab4a	-0.76825	0.0732406	0.7756	0.125928	0.63375	0.276302	0	1	0	1	0
Dnase2a	-1.08075	0.0077904	0.76855	0.117425	0.59325	0.293451	0	1	0	1	0
Dmrta1	-1.00625	0.00308423	0.6075	0.145309	0.58075	0.209959	0	1	0	1	0
Tmc6	-0.622	0.0649399	0.54975	0.186681	0.573	0.205661	0	1	0	1	0
Slco1a5	-0.735	0.129609	0.9285	0.0917149	0.5505	0.406434	0	1	0	1	0
A330094K24Rik	-2.15375	2.60161e-08	-0.6034	0.108611	0.524	0.221166	0	1	0	1	0
1810019J16Rik	-0.817	0.064473	0.7112	0.193861	0.51325	0.410045	0	1	0	1	0
Abhd14b	-0.56	0.140716	0.8883	0.032827	0.50875	0.313114	0	1	0	1	0
Marveld3	-0.76175	0.0260177	0.6518	0.110671	0.50875	0.279529	0	1	0	1	0
AI428936	-0.65375	0.0595556	0.6199	0.13583	0.50725	0.282844	0	1	0	1	0
D0H4S114	-2.2685	5.41322e-05	-0.88935	0.184091	0.505	0.534156	0	1	0	1	0
Hs3st1	-0.797	0.0123257	0.8047	0.028671	0.4925	0.263432	0	1	0	1	0
Rab20	-0.59375	0.136748	0.7416	0.103677	0.48975	0.36385	0	1	0	1	0
Usp54	-0.79125	0.0102884	0.53695	0.160785	0.47725	0.263205	0	1	0	1	0
Klk1b11	-0.8055	0.00405902	0.52425	0.120942	0.461	0.230146	0	1	0	1	0
P4hb	-0.47675	0.0747686	0.4532	0.162107	0.45675	0.20129	0	1	0	1	0
Clmn	-0.654	0.0164029	0.60285	0.0570263	0.45275	0.225369	0	1	0	1	0
2310015D24Rik	-2.06925	3.16992e-09	-0.83015	0.00525242	0.44375	0.221733	0	1	0	1	0
Golph3	-0.7	0.0596664	0.6511	0.147807	0.43975	0.401944	0	1	0	1	0
Htra1	-0.75225	0.0088039	0.49185	0.171277	0.42825	0.283246	0	1	0	1	0
Clstn1	-0.54075	0.0425127	0.4428	0.18009	0.424	0.242498	0	1	0	1	0
Cbx4	-0.564	0.0546242	0.47135	0.196075	0.41925	0.295712	0	1	0	1	0
Slc12a8	-0.62125	0.0459351	0.57505	0.120942	0.4155	0.337652	0	1	0	1	0
Gne	-0.5515	0.092833	0.52725	0.188405	0.412	0.36385	0	1	0	1	0
2210020M01Rik	-1.1205	0.000569176	0.53775	0.178182	0.41025	0.365673	0	1	0	1	0
Alx3	-0.512	0.0499975	0.65835	0.0263019	0.40775	0.249358	0	1	0	1	0
Hmgcs2	-0.665	0.0933549	0.88	0.0491843	0.405	0.478762	0	1	0	1	0
Dtx1	-0.5325	0.0897349	0.56855	0.122428	0.4045	0.34881	0	1	0	1	0
5430417L22Rik	-0.41525	0.1008	0.48445	0.0973616	0.39375	0.242561	0	1	0	1	0
Slc3a2	-0.38775	0.16684	0.8247	0.00518265	0.38125	0.295712	0	1	0	1	0
Ngef	-0.6965	0.0135951	0.52315	0.125465	0.37725	0.344865	0	1	0	1	0
Ppil6	-0.55125	0.0242883	0.4971	0.086477	0.37425	0.26544	0	1	0	1	0
Usp6nl	-0.4245	0.0965323	0.4075	0.191168	0.371	0.27874	0	1	0	1	0
Cldn1	-0.38775	0.0761926	0.4725	0.0574004	0.36825	0.20618	0	1	0	1	0
Wscd2	-0.4565	0.0468188	0.49915	0.0588143	0.36225	0.246236	0	1	0	1	0
Pawr	-0.373	0.14237	0.504	0.0763084	0.36125	0.27874	0	1	0	1	0
Acpp	-0.56425	0.0138721	0.52755	0.0482193	0.35925	0.257169	0	1	0	1	0
Crispld2	-0.58025	0.0198215	0.44495	0.14426	0.346	0.3214	0	1	0	1	0
8430419K02Rik	-0.4095	0.0457358	0.376	0.124163	0.33175	0.231476	0	1	0	1	0
Gamt	-1.5385	0.000113797	-1.0436	0.0171593	0.3285	0.582269	0	1	0	1	0
Ctdspl	-0.44975	0.0810001	0.53825	0.0668419	0.325	0.36385	0	1	0	1	0
Qtrt1	-0.504	0.094884	0.5042	0.165085	0.312	0.47049	0	1	0	1	0
Rab40b	-0.50425	0.0916167	-0.63375	0.0614529	0.3	0.488988	0	1	0	1	0
Slc35f5	-0.631	0.0222774	0.6331	0.0472316	0.29775	0.460654	0	1	0	1	0
Tmem63a	-0.37025	0.0586986	0.3649	0.115127	0.2945	0.268885	0	1	0	1	0
Stard5	-0.365	0.138841	0.3893	0.185674	0.2915	0.381726	0	1	0	1	0
Hunk	-0.51325	0.01367	0.3642	0.159372	0.29	0.322482	0	1	0	1	0
Lmf1	-0.49475	0.00459384	0.3952	0.0515276	0.2885	0.227233	0	1	0	1	0
2010001E11Rik	0.40325	0.0681182	0.64825	0.00789438	0.2825	0.359447	0	1	0	1	0
Wfdc1	-0.51725	0.0757906	-0.54565	0.11094	0.28225	0.510068	0	1	0	1	0
Pttg1ip	-0.44	0.0311027	0.37845	0.120942	0.27175	0.341138	0	1	0	1	0
Gpr89	-0.28225	0.151431	0.30245	0.197281	0.2715	0.290877	0	1	0	1	0
Ppif	-0.521	0.00521433	0.31305	0.180846	0.2715	0.293906	0	1	0	1	0
Rnf185	-0.539	0.00815716	0.44445	0.0623781	0.2715	0.347008	0	1	0	1	0
Synpo	-0.2905	0.133767	0.3943	0.067256	0.248	0.34046	0	1	0	1	0
Plekhn1	-0.31225	0.147011	0.3544	0.160679	0.245	0.401745	0	1	0	1	0
Rab27a	-0.27725	0.0453329	0.3189	0.044604	0.238	0.202842	0	1	0	1	0
Mrm1	-0.4545	0.0118576	0.2938	0.199567	0.22925	0.37358	0	1	0	1	0
Phf17	-0.33125	0.0302717	0.451	0.00823525	0.2265	0.280918	0	1	0	1	0
H2-Bl	-0.379	0.0611206	0.4196	0.0739043	0.223	0.441534	0	1	0	1	0
Synpo2l	-0.4665	0.0526434	-0.46175	0.10661	0.22	0.544626	0	1	0	1	0
Hsd17b4	-0.37075	0.0184775	0.2882	0.130302	0.2195	0.319442	0	1	0	1	0
D430041D05Rik	-0.55425	0.0320361	-0.52745	0.083191	0.218	0.584226	0	1	0	1	0
Fgf1	-0.64025	0.00315921	0.35805	0.18934	0.21475	0.510354	0	1	0	1	0
Syt8	-0.2725	0.0963525	0.276	0.160785	0.21325	0.341138	0	1	0	1	0
Retsat	-0.4405	0.0104427	0.57465	0.00321265	0.2125	0.38876	0	1	0	1	0
Spock2	-0.49725	0.00920363	0.41995	0.0600459	0.20975	0.45435	0	1	0	1	0
Trim26	-0.235	0.103249	0.29985	0.0656483	0.2085	0.279529	0	1	0	1	0
Rgs3	-0.279	0.0298266	0.2631	0.0828721	0.205	0.242781	0	1	0	1	0
Mib1	-0.317	0.0890929	0.30595	0.178115	0.201	0.446754	0	1	0	1	0
Tmem66	-0.2765	0.084573	0.41755	0.0197794	0.2	0.367176	0	1	0	1	0
Xpot	-0.246	0.0839862	0.22665	0.19467	0.19925	0.300972	0	1	0	1	0
Pptc7	-0.83875	0.00120079	0.5199	0.0879916	0.1975	0.624826	0	1	0	1	0
Atp1b4	-1.24725	0.000161093	-0.85905	0.0188614	0.19675	0.711065	0	1	0	1	0
Trnp1	-0.27425	0.0364797	0.2432	0.119803	0.1965	0.273904	0	1	0	1	0
4632432E15Rik	-0.4115	0.0973342	0.47455	0.0993074	0.19625	0.602732	0	1	0	1	0
C1ql3	-1.064	3.073e-06	-0.3866	0.120029	0.19575	0.532871	0	1	0	1	0
Efna5	-0.31675	0.0938698	0.34855	0.114557	0.192	0.482918	0	1	0	1	0
Osbpl2	-0.49425	0.0227436	0.38265	0.15068	0.1885	0.571568	0	1	0	1	0
Tmem120b	-0.35075	0.0393125	0.3763	0.0546935	0.1875	0.442871	0	1	0	1	0
Kank3	-0.2645	0.120035	0.33835	0.0802944	0.1795	0.451129	0	1	0	1	0
Errfi1	-0.63775	0.033987	0.6494	0.0613804	0.17375	0.727004	0	1	0	1	0
Acss1	-0.31375	0.149758	0.3767	0.131087	0.16625	0.607014	0	1	0	1	0
1810026B05Rik	-0.39475	0.0837206	0.4185	0.118891	0.16275	0.644031	0	1	0	1	0
Gp5	-0.3535	0.0367802	0.31115	0.123402	0.15925	0.53113	0	1	0	1	0
Aff1	-0.31575	0.00355941	0.1977	0.133884	0.157	0.295712	0	1	0	1	0
Zfp827	-0.30475	0.129276	0.3646	0.113876	0.14725	0.625763	0	1	0	1	0
Tatdn2	-0.3075	0.0715139	0.4494	0.0188189	0.14275	0.58329	0	1	0	1	0
Grlf1	-0.20525	0.123442	0.2664	0.0766101	0.14175	0.444551	0	1	0	1	0
Ptx3	-0.98975	6.77151e-05	-0.8213	0.00216044	0.13375	0.738668	0	1	0	1	0
Nt5dc3	-0.6335	0.00740642	0.48365	0.086477	0.13375	0.738176	0	1	0	1	0
Dpp8	-0.51975	0.00507621	-0.32295	0.160679	0.131	0.65829	0	1	0	1	0
Klrb1f	-0.18075	0.185045	0.2078	0.193861	0.129	0.497487	0	1	0	1	0
Loh12cr1	-0.31575	0.0192006	0.2357	0.1566	0.118	0.56943	0	1	0	1	0
Pde7b	-0.2755	0.0868899	-0.2593	0.188232	0.1115	0.656132	0	1	0	1	0
Lpin1	-0.53725	0.105032	0.7114	0.0556545	0.10425	0.870492	0	1	0	1	0
Gdap1	-0.36525	0.0927301	-0.39995	0.115127	0.09975	0.792227	0	1	0	1	0
Pcdhb17	0.75975	0.0224471	-0.63075	0.113876	0.09925	0.883259	0	1	0	1	0
Sirt3	-0.71675	1.69682e-05	0.2645	0.172343	0.09525	0.711864	0	1	0	1	0
Gadl1	-1.13475	5.07749e-05	-0.61985	0.044604	0.086	0.871386	0	1	0	1	0
2310065F04Rik	-1.42425	6.72486e-06	-0.7183	0.0318291	0.08425	0.886883	0	1	0	1	0
Hes6	-0.348	0.0981334	-0.4484	0.0588143	0.08275	0.828204	0	1	0	1	0
Kif2c	0.22075	0.0372097	-0.18775	0.143939	0.08225	0.617871	0	1	0	1	0
Mknk2	0.246	0.162754	0.383	0.0461077	0.07125	0.814112	0	1	0	1	0
Coq7	-1.2065	1.35355e-05	-0.75715	0.00909214	0.07	0.89686	0	1	0	1	0
Osbp	-0.28775	0.0278522	0.2279	0.156209	0.06375	0.781767	0	1	0	1	0
Pcdhb7	0.534	0.0684543	-0.6722	0.0444947	0.056	0.929647	0	1	0	1	0
Lmnb1	0.27125	0.122796	-0.28205	0.181129	0.05425	0.872019	0	1	0	1	0
Slc41a3	-0.96475	1.85779e-05	-0.4905	0.0447199	0.0525	0.906761	0	1	0	1	0
Cyp26b1	-0.7425	0.158465	1.11815	0.0521128	0.0475	0.965509	0	1	0	1	0
Dhrs7c	-0.96525	0.000788845	-0.7369	0.0238545	0.04425	0.946731	0	1	0	1	0
Rnaseh2b	0.34575	0.0442042	-0.2924	0.165152	0.0425	0.906393	0	1	0	1	0
Slc37a4	-1.22975	2.63164e-08	-0.4009	0.0546935	0.04125	0.914454	0	1	0	1	0
Dusp22	-0.245	0.0957542	-0.351	0.0332298	0.03975	0.893574	0	1	0	1	0
4930579G24Rik	0.53775	0.0228607	-0.44555	0.115245	0.0385	0.945046	0	1	0	1	0
Nrcam	-0.3445	0.0455894	-0.34325	0.0900199	0.03775	0.917851	0	1	0	1	0
Cul7	-0.24425	0.186848	-0.39	0.0515276	0.03325	0.930289	0	1	0	1	0
Ptpre	0.75575	0.0161419	-0.5569	0.150293	0.031	0.965089	0	1	0	1	0
2310010M20Rik	-2.25025	4.74264e-06	-0.8027	0.145069	0.03075	0.975293	0	1	0	1	0
Agpat3	-0.27475	0.0448212	0.24135	0.147478	0.03	0.917851	0	1	0	1	0
Hddc2	-0.69725	0.00123583	-0.36045	0.178367	0.0205	0.965509	0	1	0	1	0
Ift122	-0.49625	0.0124165	-0.53795	0.0180641	0.01875	0.966111	0	1	0	1	0
Il6st	0.376	0.0732406	0.38305	0.122428	0.00675	0.987477	0	1	0	1	0
Ndufa11	-0.251	0.0712088	-0.2762	0.0879916	0.00575	0.985387	0	1	0	1	0
Cdkn2aipnl	-0.29825	0.052012	0.4752	0.00512476	0	1	0	1	0	1	0
Axin1	-0.15875	0.19915	0.18755	0.191775	-0.00175	0.995904	0	1	0	1	0
E2f2	0.472	0.0498754	-0.5378	0.0515276	-0.00225	0.997049	0	1	0	1	0
Hs6st1	0.362	0.0626724	0.3452	0.140095	-0.0045	0.99186	0	1	0	1	0
Ccdc99	0.4785	0.00654888	-0.3511	0.0943227	-0.00575	0.9875	0	1	0	1	0
Tmbim1	0.264	0.066803	0.42505	0.00765903	-0.0105	0.973819	0	1	0	1	0
Haus7	0.33775	0.0264062	-0.2889	0.112024	-0.011	0.974238	0	1	0	1	0
Hspb2	-0.42175	0.198648	-0.69155	0.0499173	-0.0125	0.985448	0	1	0	1	0
Mfsd7b	0.295	0.0972887	-0.3098	0.142168	-0.0135	0.972821	0	1	0	1	0
Pak1	-0.56425	0.000717403	-0.52585	0.00431658	-0.01825	0.960791	0	1	0	1	0
Ndufc1	-0.38075	0.0200152	-0.29995	0.129436	-0.019	0.959614	0	1	0	1	0
2310040G07Rik	-0.77	0.0150557	-0.68345	0.0651402	-0.02225	0.974799	0	1	0	1	0
Dtymk	0.3995	0.0245779	-0.3273	0.124829	-0.03025	0.941088	0	1	0	1	0
1110046J04Rik	1.0035	0.000252421	-0.44475	0.182795	-0.032	0.957902	0	1	0	1	0
Srpk3	-0.39575	0.0408423	-0.4942	0.0248901	-0.0345	0.936999	0	1	0	1	0
2410022L05Rik	0.233	0.150187	-0.2555	0.182795	-0.0375	0.908549	0	1	0	1	0
Ptprd	0.2355	0.103771	-0.45035	0.00424062	-0.038	0.89686	0	1	0	1	0
Igdcc4	0.535	0.00661079	-0.47385	0.0380219	-0.04375	0.917851	0	1	0	1	0
Ccdc146	-1.42425	1.75383e-05	-0.542	0.157387	-0.047	0.948576	0	1	0	1	0
Bcs1l	-0.25025	0.0966326	-0.28345	0.107122	-0.0475	0.870681	0	1	0	1	0
Pkig	0.42875	0.0361424	-0.34635	0.168585	-0.0515	0.905091	0	1	0	1	0
Sytl2	0.48625	0.153046	-1.0564	0.00343495	-0.05625	0.939197	0	1	0	1	0
Nqo2	0.2755	0.0620339	-0.66855	8.77116e-05	-0.05675	0.836896	0	1	0	1	0
Mterfd3	-0.523	0.0412987	-0.7501	0.00861804	-0.059	0.913753	0	1	0	1	0
Hs6st2	0.21175	0.125822	-0.3659	0.0156509	-0.05925	0.804845	0	1	0	1	0
Pcdh19	0.47825	0.0648522	-0.4787	0.119267	-0.06025	0.911696	0	1	0	1	0
Angptl2	0.38275	0.0919427	-0.72155	0.00360361	-0.06125	0.894068	0	1	0	1	0
Igf2	0.5845	0.00599934	-0.41045	0.109357	-0.062	0.886636	0	1	0	1	0
Ndufb7	-0.37375	0.0115067	-0.29965	0.0887069	-0.06225	0.81989	0	1	0	1	0
Akap1	-0.301	0.168474	0.47605	0.0448193	-0.06325	0.878948	0	1	0	1	0
Mrpl48	-0.25475	0.0654411	-0.42905	0.00482461	-0.067	0.780276	0	1	0	1	0
Nenf	0.42425	0.00305255	-0.32425	0.0515276	-0.067	0.793704	0	1	0	1	0
Znhit1	0.2385	0.0711559	-0.25065	0.107291	-0.0685	0.759471	0	1	0	1	0
Hmgn2	0.54325	0.035305	-0.6126	0.0380607	-0.07375	0.888191	0	1	0	1	0
Xrcc5	0.31925	0.143777	-0.37845	0.131251	-0.074	0.852591	0	1	0	1	0
Vgll2	-0.98675	0.00407618	0.58165	0.17544	-0.081	0.912002	0	1	0	1	0
Zfp639	0.20275	0.17367	0.23915	0.167156	-0.0825	0.722818	0	1	0	1	0
Me2	0.425	0.0311775	-0.339	0.161683	-0.084	0.814633	0	1	0	1	0
Slc47a1	-1.09575	0.000160125	-0.51385	0.131251	-0.08425	0.882784	0	1	0	1	0
Calml4	-1.0585	0.00688686	-1.08695	0.0156376	-0.08525	0.91909	0	1	0	1	0
Agbl3	0.1645	0.118588	-0.1775	0.155524	-0.0865	0.58257	0	1	0	1	0
2610001J05Rik	0.21275	0.110428	-0.2143	0.182795	-0.09325	0.647115	0	1	0	1	0
Pmpcb	-0.34275	0.0408205	-0.29385	0.149882	-0.09375	0.737346	0	1	0	1	0
Lsm7	0.24125	0.0726587	-0.31425	0.0398018	-0.094	0.654479	0	1	0	1	0
Prelid2	0.473	0.00761418	-0.31145	0.156484	-0.09525	0.754947	0	1	0	1	0
Tex264	0.25225	0.192977	0.30765	0.168355	-0.0975	0.750715	0	1	0	1	0
Trim7	-0.547	0.0147955	-0.7225	0.00424062	-0.098	0.810948	0	1	0	1	0
2810428I15Rik	0.3825	0.00947835	-0.3238	0.0601319	-0.10125	0.669877	0	1	0	1	0
Sdhb	-0.3095	0.0600148	-0.27835	0.166034	-0.103	0.696895	0	1	0	1	0
Cat	0.32525	0.199555	0.4531	0.107291	-0.10525	0.804248	0	1	0	1	0
Gtf3a	0.19025	0.176633	-0.24575	0.120942	-0.1055	0.609219	0	1	0	1	0
Ndufs8	-0.379	0.0126553	-0.24995	0.192942	-0.106	0.662923	0	1	0	1	0
Tbcb	0.3215	0.0145611	-0.36805	0.0146077	-0.11025	0.592753	0	1	0	1	0
AW557046	0.339	0.118501	-0.36945	0.149882	-0.11075	0.758082	0	1	0	1	0
Eno3	-0.42675	0.0160126	-0.3425	0.107578	-0.1115	0.701584	0	1	0	1	0
5430437P03Rik	0.3105	0.0149848	-0.2998	0.0438027	-0.11175	0.570085	0	1	0	1	0
1810043G02Rik	0.3425	0.00715285	-0.2089	0.193814	-0.11275	0.567063	0	1	0	1	0
Ppm1b	-0.24975	0.0260354	0.2835	0.0271258	-0.11725	0.479415	0	1	0	1	0
Anapc13	0.193	0.118588	-0.19385	0.194673	-0.118	0.507964	0	1	0	1	0
Ptges3	0.43525	0.0031501	0.2414	0.193307	-0.121	0.600725	0	1	0	1	0
Wdr35	0.465	0.00112941	-0.26725	0.116109	-0.122	0.578211	0	1	0	1	0
Zfp28	0.14025	0.182402	-0.2185	0.055186	-0.12325	0.377331	0	1	0	1	0
Vti1b	0.239	0.0745495	-0.32505	0.0318291	-0.12375	0.535365	0	1	0	1	0
Msrb2	-0.34225	0.0794371	-0.5241	0.0161739	-0.12525	0.684936	0	1	0	1	0
Ccnyl1	0.50625	0.00426978	-0.6854	0.000594647	-0.126	0.656178	0	1	0	1	0
2700094K13Rik	0.48325	0.000494796	-0.2979	0.0597755	-0.12625	0.543566	0	1	0	1	0
Mblac2	0.2395	0.0805047	-0.2283	0.170551	-0.1265	0.534156	0	1	0	1	0
1700052K11Rik	0.20825	0.103045	-0.24	0.10661	-0.12775	0.488024	0	1	0	1	0
Ppm1j	-0.79	0.00200721	-0.43335	0.172343	-0.131	0.767298	0	1	0	1	0
Prkdc	0.63825	1.71289e-05	-0.2959	0.067256	-0.13125	0.533437	0	1	0	1	0
Cdc123	0.27375	0.0937384	-0.3241	0.086477	-0.1325	0.592959	0	1	0	1	0
Gnl3	0.29575	0.159034	0.544	0.0161472	-0.133	0.677183	0	1	0	1	0
Psmd13	0.3	0.00380093	-0.1869	0.140821	-0.13475	0.360614	0	1	0	1	0
Fam78a	1.41525	1.65622e-06	-0.66055	0.0298198	-0.13525	0.767565	0	1	0	1	0
Bloc1s1	0.26975	0.0512954	-0.2774	0.0875685	-0.13625	0.50569	0	1	0	1	0
Adprhl1	0.38375	0.133719	-0.5749	0.0422001	-0.137	0.739015	0	1	0	1	0
2310015B20Rik	-0.69175	0.024428	-0.525	0.166669	-0.137	0.804845	0	1	0	1	0
Rcc1	0.1925	0.107565	-0.25735	0.0551708	-0.1375	0.405462	0	1	0	1	0
Anapc11	0.233	0.0183534	-0.22335	0.0515955	-0.1395	0.312321	0	1	0	1	0
Mxd1	0.24275	0.0392351	-0.237	0.0867918	-0.14075	0.398951	0	1	0	1	0
Kifap3	0.81075	1.78347e-06	-0.28565	0.119267	-0.141	0.543588	0	1	0	1	0
2310044G17Rik	0.3015	0.09833	0.31025	0.155524	-0.14275	0.607014	0	1	0	1	0
Sfxn4	0.456	0.0153389	-0.307	0.196075	-0.145	0.624826	0	1	0	1	0
Krba1	0.2245	0.188595	-0.26605	0.181648	-0.14525	0.549615	0	1	0	1	0
Zfp68	0.242	0.0638002	-0.2445	0.11378	-0.146	0.431852	0	1	0	1	0
Scgb3a1	0.27275	0.198577	-0.34765	0.149882	-0.148	0.631866	0	1	0	1	0
Ak1	-0.483	0.0014577	-0.33135	0.0588143	-0.15175	0.501659	0	1	0	1	0
4833406M21Rik	0.26325	0.147345	-0.31975	0.122978	-0.1535	0.561618	0	1	0	1	0
Ccdc124	0.2225	0.0546242	-0.26325	0.0464513	-0.155	0.332712	0	1	0	1	0
1700113H08Rik	-0.7335	0.0020772	-0.56695	0.0395532	-0.15775	0.680894	0	1	0	1	0
Il12a	1.6975	6.13004e-07	-1.5171	3.28528e-05	-0.15825	0.757012	0	1	0	1	0
Cenpp	0.39575	0.0125259	-0.3837	0.0371281	-0.1605	0.500267	0	1	0	1	0
Pdrg1	0.25775	0.0267609	-0.2755	0.0398939	-0.1605	0.323137	0	1	0	1	0
1810043H04Rik	0.33075	0.0119799	-0.2566	0.10661	-0.1625	0.389032	0	1	0	1	0
3110001D03Rik	0.412	0.010835	-0.28625	0.152158	-0.16275	0.503274	0	1	0	1	0
Vps28	0.434	0.0108863	-0.35795	0.0759132	-0.1645	0.525227	0	1	0	1	0
Fam70a	0.724	0.000296828	-0.50125	0.0251772	-0.16525	0.58465	0	1	0	1	0
Commd4	0.29625	0.0388257	-0.25025	0.152049	-0.16575	0.415355	0	1	0	1	0
1700009P17Rik	0.40975	0.0068888	-0.2576	0.175165	-0.16675	0.452608	0	1	0	1	0
Pmp2	0.2855	0.0826514	-0.28365	0.150909	-0.16725	0.484108	0	1	0	1	0
Ndufa13	-0.189	0.14896	-0.21735	0.155524	-0.1695	0.330602	0	1	0	1	0
Med16	0.216	0.14614	-0.3201	0.0508393	-0.17	0.399574	0	1	0	1	0
Nphp1	0.243	0.0136268	-0.2303	0.044604	-0.1705	0.205661	0	1	0	1	0
Gtf2h5	0.3655	0.0501121	-0.30795	0.182336	-0.1715	0.541834	0	1	0	1	0
Rbmx2	0.4375	0.0242985	-0.36825	0.113292	-0.17175	0.563872	0	1	0	1	0
Nudt2	0.6705	0.00334499	-0.5184	0.0515276	-0.17475	0.62715	0	1	0	1	0
Crhr2	0.47225	0.0308691	-0.4171	0.10999	-0.175	0.607697	0	1	0	1	0
Fitm1	-0.4585	0.0221852	-0.6419	0.00424062	-0.177	0.565392	0	1	0	1	0
2310045N14Rik	-0.55825	0.0273845	-0.555	0.0576505	-0.17775	0.65829	0	1	0	1	0
Actc1	-2.3215	0.000307223	-1.27775	0.086477	-0.17825	0.890161	0	1	0	1	0
Fam131a	-1.235	2.25965e-05	-0.56335	0.083191	-0.17875	0.686831	0	1	0	1	0
E230032D23Rik	0.26925	0.154308	-0.3904	0.0601319	-0.179	0.503274	0	1	0	1	0
1110051M20Rik	0.40325	0.00879911	-0.4783	0.0057123	-0.17925	0.421191	0	1	0	1	0
Mnx1	0.30625	0.0249788	-0.2355	0.161331	-0.18	0.349126	0	1	0	1	0
5330430P22Rik	0.315	0.0344276	-0.24265	0.190444	-0.18125	0.389345	0	1	0	1	0
Nedd8	0.2765	0.0734293	-0.3446	0.0508393	-0.182	0.401944	0	1	0	1	0
Ndufa7	0.2785	0.041213	-0.21955	0.197484	-0.1825	0.336462	0	1	0	1	0
Ctf1	0.39725	0.0163409	-0.34825	0.0739043	-0.18375	0.444799	0	1	0	1	0
Tsc2	0.304	0.112077	-0.3131	0.173081	-0.1845	0.503745	0	1	0	1	0
Bola3	-0.3135	0.116504	-0.3475	0.137064	-0.185	0.524897	0	1	0	1	0
Myom2	-0.42825	0.0384995	-0.37505	0.13042	-0.18725	0.549474	0	1	0	1	0
Cacna1a	0.3615	0.00222789	-0.4491	0.000746217	-0.18725	0.248029	0	1	0	1	0
Chrna9	0.36625	0.0127052	-0.32465	0.0582284	-0.18925	0.366231	0	1	0	1	0
BC029722	0.21725	0.180592	-0.28965	0.11094	-0.19	0.377628	0	1	0	1	0
Psmb6	0.384	0.00190584	-0.21585	0.156209	-0.19025	0.262516	0	1	0	1	0
Chrac1	0.21925	0.08932	-0.2786	0.0557264	-0.1925	0.267017	0	1	0	1	0
Ccdc90b	0.5175	0.0266654	-0.5412	0.044604	-0.1935	0.593216	0	1	0	1	0
Ddx1	0.43225	0.00310142	-0.25745	0.153233	-0.194	0.346759	0	1	0	1	0
9330112F22Rik	0.75225	0.00598251	-0.4973	0.136412	-0.19425	0.657592	0	1	0	1	0
Nfic	0.282	0.133184	-0.30435	0.172343	-0.195	0.456512	0	1	0	1	0
Smyd2	-0.39775	0.0190778	-0.33905	0.0924035	-0.195	0.424407	0	1	0	1	0
Sepw1	0.43375	0.00786394	-0.42645	0.0232993	-0.196	0.403254	0	1	0	1	0
Decr1	-0.2515	0.152199	-0.40385	0.0359268	-0.197	0.406803	0	1	0	1	0
0910001L09Rik	0.34175	0.0136464	-0.3373	0.0364821	-0.201	0.296134	0	1	0	1	0
Bhlhb9	0.7935	0.000322525	-0.5177	0.0374355	-0.20125	0.538343	0	1	0	1	0
Efha1	0.2175	0.19781	-0.4993	0.00431658	-0.2035	0.358188	0	1	0	1	0
Kntc1	0.3525	0.079439	-0.32015	0.196075	-0.2065	0.479153	0	1	0	1	0
Ttc18	0.29825	0.0246952	-0.30895	0.0443637	-0.2085	0.249976	0	1	0	1	0
Ccdc104	1.168	5.00882e-05	-0.57045	0.0770156	-0.20875	0.62715	0	1	0	1	0
Golm1	-0.8665	0.0010761	-0.66585	0.0272103	-0.20925	0.611255	0	1	0	1	0
Faim3	0.23125	0.142236	-0.25825	0.162119	-0.20925	0.316869	0	1	0	1	0
Ubap2	0.39375	0.0194698	-0.31375	0.122364	-0.2095	0.381585	0	1	0	1	0
Dctpp1	0.31575	0.0222774	-0.28755	0.076705	-0.20975	0.271111	0	1	0	1	0
Foxl2	0.263	0.0693728	-0.2326	0.19387	-0.21125	0.282844	0	1	0	1	0
Smyd1	-0.392	0.0101425	-0.40075	0.0219352	-0.2115	0.3246	0	1	0	1	0
Mrps15	0.21475	0.129107	-0.33045	0.0346832	-0.2115	0.255508	0	1	0	1	0
Mpv17	0.24	0.165273	-0.3645	0.0537371	-0.21175	0.358188	0	1	0	1	0
1700112E06Rik	0.7625	9.01136e-07	-0.2975	0.0623781	-0.212	0.261749	0	1	0	1	0
Onecut3	0.2035	0.188894	-0.2702	0.119803	-0.2135	0.284359	0	1	0	1	0
1810027O10Rik	0.515	0.000136974	-0.2448	0.119434	-0.214	0.23019	0	1	0	1	0
N6amt2	0.32125	0.0276323	-0.4894	0.00298987	-0.21475	0.284508	0	1	0	1	0
Klhl10	0.569	0.00699293	-0.35265	0.183114	-0.21775	0.490046	0	1	0	1	0
Cul9	0.279	0.0626502	-0.2825	0.110785	-0.21925	0.28233	0	1	0	1	0
Gstm4	0.28425	0.125822	-0.31395	0.150909	-0.22225	0.379263	0	1	0	1	0
Sec62	0.37275	0.00418292	-0.39815	0.00631174	-0.22225	0.210857	0	1	0	1	0
Psmd10	0.3405	0.0292591	-0.4188	0.0181257	-0.2245	0.29575	0	1	0	1	0
Bmp5	0.36175	0.162876	-0.4614	0.115209	-0.225	0.546105	0	1	0	1	0
Pax7	0.59	0.0177124	-0.6578	0.020775	-0.22575	0.552688	0	1	0	1	0
Macrod2	0.22575	0.142408	-0.3553	0.0359268	-0.228	0.256812	0	1	0	1	0
Foxo1	0.304	0.0632393	0.3051	0.115127	-0.22825	0.310363	0	1	0	1	0
Zcchc24	0.61875	0.00661079	0.41775	0.131316	-0.23075	0.499962	0	1	0	1	0
Mrpl23	0.495	0.000959533	-0.24085	0.199176	-0.23225	0.255738	0	1	0	1	0
Nicn1	0.3135	0.0819961	-0.3701	0.0739043	-0.234	0.345134	0	1	0	1	0
Rsrc2	0.3315	0.0401369	-0.28915	0.137064	-0.234	0.289973	0	1	0	1	0
Crhbp	0.28075	0.107146	-0.28405	0.176741	-0.235	0.318723	0	1	0	1	0
Kng1	0.36125	0.0558341	-0.39995	0.0656871	-0.2355	0.373402	0	1	0	1	0
Diras2	0.4095	0.0114202	-0.4314	0.0202588	-0.23825	0.289323	0	1	0	1	0
Tle2	0.377	0.114075	-0.43115	0.119267	-0.23925	0.484108	0	1	0	1	0
Cyb5d1	0.309	0.0620339	-0.28275	0.160785	-0.24125	0.285048	0	1	0	1	0
Acads	-0.36075	0.0486998	-0.3071	0.173865	-0.24375	0.338523	0	1	0	1	0
Vamp1	0.224	0.16455	-0.41005	0.0177371	-0.24525	0.237694	0	1	0	1	0
Mrpl22	0.21025	0.185489	-0.2506	0.175165	-0.24675	0.222665	0	1	0	1	0
Ang2	0.29875	0.092833	-0.33905	0.101074	-0.247	0.30403	0	1	0	1	0
Wdr62	0.216	0.153851	-0.2825	0.0974929	-0.247	0.205661	0	1	0	1	0
Myoz1	-0.593	0.0709082	-0.697	0.0633189	-0.248	0.624271	0	1	0	1	0
Aip	0.223	0.181969	-0.29185	0.120029	-0.24975	0.243698	0	1	0	1	0
P4htm	0.40775	0.0109624	-0.26725	0.185674	-0.25225	0.253843	0	1	0	1	0
H2afv	0.365	0.0367016	-0.54555	0.00482461	-0.25275	0.290217	0	1	0	1	0
Tmem80	0.30325	0.147056	-0.4461	0.0521859	-0.25375	0.366626	0	1	0	1	0
Cenpj	0.57975	0.0403417	-0.5303	0.115029	-0.25375	0.552921	0	1	0	1	0
Fam19a3	-0.67025	0.00482435	-0.39185	0.190088	-0.25475	0.467003	0	1	0	1	0
6820445E23Rik	0.3045	0.0472647	-0.32	0.0735048	-0.255	0.219703	0	1	0	1	0
1110001A16Rik	0.38875	0.172235	-0.43615	0.19387	-0.2565	0.525227	0	1	0	1	0
Itgb1bp2	-0.76025	0.000934406	-0.8936	0.000473963	-0.2585	0.431622	0	1	0	1	0
Nploc4	0.62075	0.000247448	0.3735	0.0511683	-0.25925	0.250684	0	1	0	1	0
5033414D02Rik	0.5	0.0366768	-0.4497	0.114083	-0.26075	0.449921	0	1	0	1	0
Angptl6	0.58575	0.000757547	-0.3246	0.115127	-0.2635	0.264841	0	1	0	1	0
4932442L08Rik	0.38125	0.0568979	-0.32545	0.18934	-0.26475	0.341138	0	1	0	1	0
Psmc3ip	0.4135	0.0156452	-0.31005	0.137064	-0.26575	0.261065	0	1	0	1	0
Foxd3	0.35775	0.170345	-0.42635	0.159372	-0.268	0.453008	0	1	0	1	0
2310050B05Rik	-0.6745	0.00754626	-0.77915	0.00601064	-0.26825	0.473787	0	1	0	1	0
4833419K08Rik	-1.5735	7.2969e-05	-1.1719	0.00576825	-0.26825	0.658023	0	1	0	1	0
Ctnnbl1	-0.3795	0.0283198	-0.34915	0.0878744	-0.274	0.246297	0	1	0	1	0
Snrnp25	0.338	0.0962371	-0.40145	0.0867918	-0.28	0.309154	0	1	0	1	0
Mettl10	0.52175	0.0142388	-0.3944	0.125465	-0.282	0.350372	0	1	0	1	0
Fam69a	0.6605	0.0445285	-0.75975	0.0444011	-0.28225	0.574535	0	1	0	1	0
Ccdc66	0.72325	0.000767278	-0.37225	0.154876	-0.28275	0.343508	0	1	0	1	0
Dync2li1	0.3355	0.0654411	-0.43075	0.0377008	-0.28425	0.248029	0	1	0	1	0
4930455F23Rik	0.99575	3.46688e-06	-0.3715	0.113292	-0.28725	0.287429	0	1	0	1	0
Kbtbd5	0.849	0.00453981	-0.64835	0.0632979	-0.28925	0.524373	0	1	0	1	0
Fyco1	0.43475	0.0683617	-0.4109	0.155524	-0.295	0.376552	0	1	0	1	0
Npy1r	0.285	0.181358	-0.3447	0.160832	-0.295	0.283425	0	1	0	1	0
Tctex1d2	0.64075	0.00331722	-0.4571	0.0759132	-0.296	0.334533	0	1	0	1	0
Mgst2	0.718	0.0166292	-0.6301	0.0744107	-0.297	0.510068	0	1	0	1	0
C030034I22Rik	0.25725	0.166314	-0.29555	0.175165	-0.298	0.209959	0	1	0	1	0
Pacsin3	0.38625	0.0491959	-0.4524	0.044604	-0.3025	0.257526	0	1	0	1	0
Axin2	0.404	0.0486597	-0.37335	0.125928	-0.30425	0.278168	0	1	0	1	0
Tmem71	0.351	0.144759	-0.51275	0.052875	-0.30675	0.339613	0	1	0	1	0
Med31	0.475	0.0250446	-0.367	0.160679	-0.307	0.293657	0	1	0	1	0
4930550G17Rik	0.46825	0.0107166	-0.4805	0.022662	-0.308	0.221166	0	1	0	1	0
Caprin2	0.50725	0.0331853	-0.53275	0.0520099	-0.30875	0.355179	0	1	0	1	0
Myl3	-1.1485	2.6745e-05	-0.57425	0.0551708	-0.30975	0.40151	0	1	0	1	0
Chd1l	0.466	0.0285587	-0.37345	0.152005	-0.3115	0.287609	0	1	0	1	0
Cst7	0.26575	0.168548	-0.33255	0.128703	-0.3115	0.206172	0	1	0	1	0
2310040G24Rik	-0.79575	0.00630271	-1.2988	0.000136254	-0.31425	0.464643	0	1	0	1	0
Vnn1	1.16025	0.0119848	0.8953	0.107358	-0.31475	0.672567	0	1	0	1	0
Eml2	0.51125	0.0165622	-0.4739	0.0557264	-0.31625	0.284508	0	1	0	1	0
Rrp12	0.344	0.159403	0.45735	0.0948696	-0.32475	0.313019	0	1	0	1	0
Gsg1l	0.33625	0.135288	-0.51985	0.0364821	-0.3255	0.272854	0	1	0	1	0
Rsph1	-0.312	0.141114	-0.3898	0.107202	-0.32825	0.232771	0	1	0	1	0
Rabgef1	0.36175	0.0629007	0.3905	0.086477	-0.33025	0.205661	0	1	0	1	0
1700025K23Rik	1.0615	6.76927e-05	-0.6054	0.0398939	-0.341	0.341138	0	1	0	1	0
Abcc1	0.79375	0.00230645	-0.50075	0.108611	-0.35125	0.336954	0	1	0	1	0
Fmn2	0.346	0.166799	-0.65485	0.0146077	-0.37225	0.248324	0	1	0	1	0
Sh3rf2	0.83525	0.00315337	-1.30445	8.77116e-05	-0.373	0.351655	0	1	0	1	0
Prkab2	0.60275	0.00571974	-0.35425	0.199825	-0.37975	0.20287	0	1	0	1	0
Tmem42	0.64	0.00505461	-0.39315	0.164818	-0.39075	0.208734	0	1	0	1	0
Hhatl	-0.936	0.00140948	-0.81685	0.0141173	-0.3935	0.337075	0	1	0	1	0
Nr3c2	0.59175	0.0566782	-0.80265	0.0217051	-0.396	0.362991	0	1	0	1	0
Hspb7	0.77525	0.040183	0.61675	0.18934	-0.39625	0.473693	0	1	0	1	0
Gstk1	0.68825	0.00458081	-0.4146	0.170357	-0.4045	0.223866	0	1	0	1	0
Crip3	-0.7615	0.169511	-0.96845	0.122252	-0.40725	0.617922	0	1	0	1	0
Pnpla7	0.79625	0.0160449	0.58285	0.153534	-0.46675	0.313114	0	1	0	1	0
Adrb2	0.5395	0.0614343	-0.72415	0.0263186	-0.49525	0.201061	0	1	0	1	0
A030001D16Rik	1.31625	0.000454848	-1.16505	0.00460807	-0.50875	0.323383	0	1	0	1	0
Dnajc12	0.80125	0.0442547	-0.6546	0.185674	-0.5205	0.350372	0	1	0	1	0
4933429H19Rik	0.67	0.035498	-0.6547	0.0798395	-0.5265	0.222544	0	1	0	1	0
Phkg1	-0.683	0.0502258	-0.8185	0.0399642	-0.5335	0.261577	0	1	0	1	0
1100001G20Rik	1.602	0.047851	-1.77735	0.0556545	-0.658	0.599915	0	1	0	1	0
Depdc7	1.971	0.000854084	-0.9505	0.196075	-0.8785	0.277532	0	1	0	1	0
Dmbt1	-2.957	0.234031	3.30375	0.26706	3.2355	0.305521	0	0	0	0	0
Sbp	-3.11225	0.341061	0.65845	0.93478	2.92725	0.49297	0	0	0	0	0
Ltf	-2.47725	0.231009	2.2221	0.413366	2.84425	0.277849	0	0	0	0	0
Igj	-1.27175	0.433687	1.75215	0.351573	2.436	0.188188	0	0	0	0	0
Cthrc1	0.17975	0.912585	0.1463	0.959251	2.0885	0.100788	0	0	0	0	0
Olfm4	-1.806	0.257505	3.46705	0.0374355	2.046	0.308224	0	0	0	0	0
Wfdc2	-1.75225	0.308473	2.14275	0.291418	1.97525	0.360614	0	0	0	0	0
Spp1	1.11525	0.386621	0.5061	0.833535	1.88075	0.211765	0	0	0	0	0
Saa3	1.52575	0.404855	-0.0452	0.992843	1.79325	0.42458	0	0	0	0	0
Slfn4	0.47875	0.544167	0.28535	0.835045	1.79125	0.0251158	0	0	0	0	0
Cxcl5	1.376	0.220909	-0.2336	0.93642	1.78875	0.203501	0	0	0	0	0
Postn	0.0145	0.993702	-0.1619	0.951601	1.7	0.171648	0	0	0	0	0
S100a9	0.854	0.548281	-0.00215	0.999578	1.6635	0.288409	0	0	0	0	0
S100a8	1.12375	0.396221	0.1361	0.969497	1.65875	0.289529	0	0	0	0	0
A730054J21Rik	-0.21175	0.860052	0.93495	0.372664	1.5555	0.116802	0	0	0	0	0
Clec4d	1.41975	0.182232	-0.1653	0.95434	1.53925	0.261065	0	0	0	0	0
Cbr2	-1.1425	0.227595	1.8185	0.0744282	1.50875	0.201672	0	0	0	0	0
Col3a1	-1.11525	0.253602	0.0387	0.989796	1.39	0.251222	0	0	0	0	0
Prss32	-1.92925	0.047851	0.689	0.694403	1.3255	0.327023	0	0	0	0	0
Wisp1	-0.20825	0.814632	-0.16795	0.913137	1.28825	0.0915741	0	0	0	0	0
Tnnt1	-0.01925	0.992231	-0.0242	0.993263	1.271	0.332665	0	0	0	0	0
Mup5	-0.48875	0.53508	3.46505	1.13036e-05	1.2275	0.146849	0	0	0	0	0
Fbn2	-0.402	0.605915	-0.2798	0.828536	1.183	0.13975	0	0	0	0	0
Aldh1a2	-0.83925	0.263354	0.10425	0.957618	1.1825	0.199935	0	0	0	0	0
Gp49a	0.14825	0.900729	-0.1366	0.945528	1.17925	0.225329	0	0	0	0	0
Tlr1	0.41475	0.684595	0.5523	0.678901	1.17625	0.252474	0	0	0	0	0
Myh3	0.73475	0.666486	-0.42185	0.892547	1.16875	0.545485	0	0	0	0	0
Lrrc15	0.9745	0.173591	-0.3976	0.76453	1.163	0.203673	0	0	0	0	0
Naip2	-0.59775	0.217009	0.87295	0.100864	1.15675	0.0418192	0	0	0	0	0
Gpx2	-0.622	0.225675	1.08655	0.0456493	1.156	0.0557835	0	0	0	0	0
Sfrp2	-0.24275	0.791139	0.04005	0.983601	1.1525	0.165867	0	0	0	0	0
Apof	-0.668	0.578278	0.39885	0.846852	1.149	0.390592	0	0	0	0	0
C1qtnf3	0.1855	0.903378	-0.2489	0.916691	1.1445	0.376792	0	0	0	0	0
Crlf1	-1.686	0.0103835	0.67675	0.505092	1.13875	0.205661	0	0	0	0	0
Nt5dc2	-0.1545	0.828101	0.1906	0.852236	1.12525	0.0591479	0	0	0	0	0
Clec4n	0.9965	0.142422	-0.36655	0.777809	1.11475	0.205068	0	0	0	0	0
Pglyrp1	-1.2935	0.370791	0.5115	0.853624	1.10075	0.567695	0	0	0	0	0
Clca1	-0.16225	0.862777	1.09075	0.124163	1.0965	0.16536	0	0	0	0	0
Mest	0.24275	0.61662	-0.25655	0.710494	1.08525	0.0217393	0	0	0	0	0
Mpeg1	0.265	0.769375	0.6137	0.531382	1.07925	0.203755	0	0	0	0	0
Tfpi2	0.3085	0.743524	-0.29725	0.836948	1.076	0.237694	0	0	0	0	0
Clec4a3	0.3805	0.759227	-0.0834	0.975769	1.07475	0.381585	0	0	0	0	0
C3ar1	0.2045	0.861156	0.64835	0.587314	1.07425	0.288872	0	0	0	0	0
Col17a1	-0.473	0.562703	1.3894	0.0646166	1.0575	0.230146	0	0	0	0	0
Mfap4	-0.378	0.521568	0.4006	0.616717	1.05475	0.090064	0	0	0	0	0
Adamts15	-0.639	0.308247	0.5376	0.540021	1.053	0.156174	0	0	0	0	0
Fkbp10	-0.522	0.243348	0.1164	0.913168	1.035	0.0473246	0	0	0	0	0
Ppbp	-0.25075	0.862502	0.43835	0.822008	1.02225	0.435498	0	0	0	0	0
5330417C22Rik	-0.888	0.271359	1.2711	0.156008	1.01475	0.317701	0	0	0	0	0
G0s2	-1.11075	0.172331	0.71335	0.559203	1.0065	0.35079	0	0	0	0	0
Cd68	0.05025	0.968523	0.56005	0.636847	1.00325	0.298239	0	0	0	0	0
Upb1	-1.22275	0.0401924	0.7215	0.383359	0.995	0.216744	0	0	0	0	0
Chdh	-0.843	0.258506	1.2112	0.141291	0.995	0.285785	0	0	0	0	0
Osr1	-1.073	0.16455	0.82695	0.43811	0.9915	0.331848	0	0	0	0	0
C1qb	-0.06225	0.950669	0.5106	0.573436	0.97775	0.200317	0	0	0	0	0
4732496C06Rik	-1.37375	0.0288029	0.69985	0.44917	0.9735	0.257526	0	0	0	0	0
Igsf5	-1.19675	0.0393405	0.75225	0.33834	0.96475	0.219744	0	0	0	0	0
Emr1	0.14075	0.914432	0.46315	0.762911	0.96175	0.384931	0	0	0	0	0
Aif1	0.64325	0.469585	0.16315	0.937751	0.9535	0.363375	0	0	0	0	0
Ms4a7	0.13	0.826737	0.58175	0.24408	0.953	0.0548707	0	0	0	0	0
Cdh11	0.24825	0.754231	-0.03215	0.985076	0.9515	0.206658	0	0	0	0	0
Grhl1	-0.96975	0.293286	1.09685	0.32472	0.94425	0.42458	0	0	0	0	0
Ugt1a1	0.14675	0.824394	0.78455	0.134399	0.938	0.0956436	0	0	0	0	0
Prg4	-0.9125	0.402654	0.62465	0.721562	0.9375	0.500307	0	0	0	0	0
Dse	-0.164	0.807184	0.1283	0.913302	0.937	0.113462	0	0	0	0	0
S100a14	-0.91225	0.202116	1.33655	0.0879916	0.9255	0.316126	0	0	0	0	0
Ms4a6d	0.61525	0.351771	0.23055	0.858949	0.921	0.245228	0	0	0	0	0
2200002D01Rik	-0.31075	0.609975	0.7817	0.183601	0.914	0.145415	0	0	0	0	0
Rasef	-1.06925	0.319851	1.1506	0.38919	0.91	0.5255	0	0	0	0	0
Gpm6a	-0.70975	0.331605	1.28815	0.0917149	0.91	0.310197	0	0	0	0	0
Tmem30b	-1.0695	0.116985	0.81535	0.37275	0.90675	0.3246	0	0	0	0	0
Serpinh1	-0.44375	0.446125	0.0511	0.97382	0.90525	0.165997	0	0	0	0	0
Cd5l	0.06075	0.971846	-0.1035	0.972473	0.905	0.521053	0	0	0	0	0
Ms4a6b	0.6	0.450526	0.29785	0.836457	0.904	0.332665	0	0	0	0	0
Lilrb3	0.3955	0.603792	0.25665	0.841752	0.9035	0.26597	0	0	0	0	0
Itgam	0.4835	0.662108	-0.00105	1	0.902	0.451396	0	0	0	0	0
Ms4a6c	0.65775	0.396301	0.40955	0.754353	0.90125	0.332665	0	0	0	0	0
Cldn2	-1.20025	0.0421105	0.15185	0.922001	0.8965	0.266181	0	0	0	0	0
Slc33a1	-1.26075	0.0135467	0.69215	0.317979	0.895	0.200216	0	0	0	0	0
Timp1	1.405	0.130156	-0.56075	0.746765	0.895	0.499639	0	0	0	0	0
Anxa1	-0.585	0.243647	0.6351	0.299049	0.89425	0.142266	0	0	0	0	0
9130008F23Rik	-0.6055	0.218489	0.91305	0.0885386	0.89375	0.137514	0	0	0	0	0
Ctss	0.16925	0.875486	0.3971	0.764716	0.881	0.353307	0	0	0	0	0
Ceacam1	-0.88325	0.211293	0.7335	0.44419	0.879	0.33537	0	0	0	0	0
Bmper	-0.991	0.078454	-0.146	0.919841	0.87775	0.246266	0	0	0	0	0
Tacstd2	-0.34775	0.852759	1.1825	0.523247	0.87775	0.638442	0	0	0	0	0
Igf1	-0.94925	0.186288	-0.12995	0.945365	0.87525	0.355179	0	0	0	0	0
Pla2g4a	-0.68425	0.260479	0.5793	0.486785	0.87325	0.246507	0	0	0	0	0
Ttc39a	-0.94875	0.0861884	0.8051	0.250649	0.872	0.237694	0	0	0	0	0
Tmem45b	-0.45425	0.523131	1.00355	0.157085	0.87125	0.272854	0	0	0	0	0
Lcp1	-0.089	0.911497	0.55825	0.412626	0.86775	0.174838	0	0	0	0	0
Adam12	0.13375	0.832449	-0.0164	0.99085	0.86075	0.108642	0	0	0	0	0
Tyrobp	0.39725	0.635018	0.2948	0.828536	0.86025	0.332665	0	0	0	0	0
Mmp12	0.5645	0.76762	0.18535	0.961514	0.85975	0.686228	0	0	0	0	0
Insig1	-1.5255	0.00622427	0.48825	0.596179	0.853	0.270483	0	0	0	0	0
Slc15a2	-0.9875	0.207151	0.95625	0.328295	0.85275	0.407912	0	0	0	0	0
Lgals3	0.22925	0.821189	0.54575	0.6268	0.85175	0.366231	0	0	0	0	0
Ctsh	-0.34075	0.546082	0.6798	0.242455	0.85	0.158953	0	0	0	0	0
Mki67	-0.22075	0.836346	-0.2004	0.911007	0.8495	0.3857	0	0	0	0	0
Spint2	-0.524	0.427113	1.0704	0.10854	0.84225	0.273486	0	0	0	0	0
Eppk1	-0.57925	0.21376	1.611	0.000851734	0.84075	0.14162	0	0	0	0	0
Cxcl2	1.17975	0.34475	-0.46995	0.844484	0.83525	0.626658	0	0	0	0	0
Ckb	-0.96975	0.0469529	0.55075	0.437032	0.83175	0.205696	0	0	0	0	0
Pf4	0.04475	0.966304	-0.1301	0.936905	0.82925	0.304168	0	0	0	0	0
Tmc4	-0.56725	0.462593	1.1985	0.120942	0.82925	0.363806	0	0	0	0	0
Itgb2	0.40925	0.721737	0.16665	0.943501	0.82675	0.503576	0	0	0	0	0
5730409N16Rik	-0.30575	0.547316	-0.887	0.0597333	0.826	0.122227	0	0	0	0	0
P2rx1	-1.03625	0.0888177	0.3615	0.757955	0.8175	0.325856	0	0	0	0	0
P2ry6	0.331	0.6689	0.15905	0.916011	0.814	0.309274	0	0	0	0	0
Rrm2	-0.33025	0.568388	1.83395	0.000351964	0.81275	0.187019	0	0	0	0	0
Kcnc2	-0.40275	0.284121	0.9221	0.0162631	0.8065	0.0637123	0	0	0	0	0
Fcer1g	0.34225	0.706874	0.2218	0.891545	0.801	0.396526	0	0	0	0	0
Rassf5	-0.48025	0.315312	0.76445	0.137064	0.7985	0.158953	0	0	0	0	0
C1qc	0.172	0.865494	0.4096	0.740129	0.794	0.379263	0	0	0	0	0
Bst1	0.3155	0.487441	0.2092	0.781788	0.7935	0.105086	0	0	0	0	0
Lyz2	0.2235	0.833926	0.3105	0.834953	0.79075	0.42317	0	0	0	0	0
Clca2	-0.097	0.948869	1.0524	0.367476	0.78925	0.536567	0	0	0	0	0
Thbs4	-1.94075	0.0001008	-0.03375	0.982646	0.788	0.230146	0	0	0	0	0
Fam3b	-1.45	0.170437	0.7394	0.673483	0.785	0.613584	0	0	0	0	0
Cyp2j13	-1.43125	0.0260354	-0.06275	0.975123	0.7815	0.393466	0	0	0	0	0
Lcn13	-1.99875	0.0130121	0.7299	0.578166	0.77825	0.524897	0	0	0	0	0
Pla2g7	0.6085	0.432462	0.298	0.83346	0.7725	0.406803	0	0	0	0	0
Pdgfrl	-0.47975	0.278688	0.2119	0.79578	0.77075	0.146849	0	0	0	0	0
Hnmt	-0.93375	0.0383332	0.63385	0.284758	0.769	0.205661	0	0	0	0	0
Gmppb	-0.88525	0.0751967	0.4486	0.569617	0.76875	0.249976	0	0	0	0	0
Exph5	-0.8335	0.293433	0.85505	0.391495	0.76425	0.46037	0	0	0	0	0
Fstl1	-0.4325	0.330086	-0.10875	0.915056	0.76275	0.143417	0	0	0	0	0
Tjp3	-0.61025	0.275152	1.0432	0.0782925	0.75225	0.27874	0	0	0	0	0
Ada	-0.215	0.604308	0.20975	0.73362	0.75025	0.068875	0	0	0	0	0
Il2rg	0.25625	0.689601	0.05125	0.972597	0.74775	0.246176	0	0	0	0	0
Ifi27l2a	-0.08625	0.946542	0.0916	0.966018	0.7445	0.473787	0	0	0	0	0
Slc12a2	-0.99875	0.163588	0.6403	0.551852	0.7445	0.448431	0	0	0	0	0
Rpl39l	-0.02675	0.964805	-0.05395	0.956047	0.7425	0.089003	0	0	0	0	0
Tlr13	0.146	0.799892	0.2944	0.664006	0.741	0.152045	0	0	0	0	0
Slc15a3	0.5095	0.514806	0.5052	0.639902	0.741	0.414654	0	0	0	0	0
Cdh1	-0.34725	0.821253	1.06965	0.482402	0.7405	0.641538	0	0	0	0	0
Cd248	-0.625	0.212922	-0.15475	0.892038	0.74025	0.242935	0	0	0	0	0
Ecscr	-0.35275	0.416782	0.5688	0.22728	0.7385	0.132026	0	0	0	0	0
Chsy1	-0.00625	0.993735	0.05475	0.964115	0.73825	0.174838	0	0	0	0	0
Prss35	-0.146	0.624111	0.08085	0.880106	0.737	0.00889009	0	0	0	0	0
Tnnt2	-0.2375	0.81527	-0.19565	0.911413	0.7355	0.453566	0	0	0	0	0
Fpr2	0.9235	0.44334	0.23855	0.932062	0.73475	0.64472	0	0	0	0	0
Bgn	-0.301	0.480081	0.38665	0.458358	0.7335	0.112296	0	0	0	0	0
2310007B03Rik	-0.34575	0.42647	0.6264	0.168319	0.7335	0.132748	0	0	0	0	0
Col18a1	-0.456	0.217955	0.22465	0.729164	0.73325	0.0997689	0	0	0	0	0
Ogn	-0.679	0.210489	0.54615	0.461927	0.72875	0.290217	0	0	0	0	0
Adrb1	-0.389	0.20237	1.04955	0.000904503	0.72825	0.0427218	0	0	0	0	0
Gsta3	-0.8825	0.111926	0.49455	0.565608	0.727	0.332665	0	0	0	0	0
Sdc1	-0.4205	0.242091	0.63565	0.10661	0.726	0.0897378	0	0	0	0	0
Hpse	0.16975	0.824964	-0.1466	0.910466	0.72525	0.295077	0	0	0	0	0
C1qa	0.25175	0.751481	0.3184	0.776406	0.72275	0.360614	0	0	0	0	0
AB124611	0.3615	0.671698	0.04655	0.981749	0.7225	0.428736	0	0	0	0	0
Pqlc3	-0.34125	0.498185	0.2334	0.777988	0.722	0.197844	0	0	0	0	0
2900054C01Rik	-0.6195	0.225075	0.83225	0.147237	0.71875	0.264629	0	0	0	0	0
Stab1	0.07225	0.918166	0.28945	0.703829	0.718	0.202842	0	0	0	0	0
Fam107a	-1.573	0.00201287	0.19465	0.866644	0.715	0.313114	0	0	0	0	0
S100a11	-0.25825	0.598262	0.39105	0.500594	0.71125	0.163285	0	0	0	0	0
Apobec3	-0.28025	0.762369	0.7413	0.429079	0.70925	0.448746	0	0	0	0	0
Tnni1	0.451	0.678657	-0.13965	0.952246	0.708	0.567619	0	0	0	0	0
Ormdl2	-0.905	0.0456756	0.48205	0.47368	0.707	0.249976	0	0	0	0	0
Adam8	0.261	0.777835	-0.1932	0.905934	0.70625	0.441838	0	0	0	0	0
Lad1	-0.50275	0.568593	1.0719	0.225608	0.70425	0.495739	0	0	0	0	0
Fn1	0.007	0.994666	-0.1497	0.912945	0.702	0.338851	0	0	0	0	0
Nts	0.06875	0.901523	0.05275	0.956512	0.7015	0.107789	0	0	0	0	0
Eya2	-0.866	0.255245	1.12945	0.191775	0.7015	0.494931	0	0	0	0	0
Cdcp1	-0.8745	0.171826	0.8783	0.261988	0.7	0.415525	0	0	0	0	0
Srebf1	-0.1355	0.73325	0.34545	0.384036	0.69875	0.0548707	0	0	0	0	0
Mum1l1	-0.972	0.160899	-0.1918	0.910466	0.698	0.467753	0	0	0	0	0
Lgals3bp	0.22475	0.773744	0.06135	0.971759	0.69675	0.360614	0	0	0	0	0
Cxcl13	-0.39075	0.784713	0.8585	0.589727	0.69025	0.656254	0	0	0	0	0
1810019D21Rik	-1.128	0.0422119	0.6431	0.416781	0.69	0.377455	0	0	0	0	0
Ano1	-0.46625	0.356083	0.8059	0.129785	0.68775	0.255508	0	0	0	0	0
Id2	-0.634	0.140709	0.63965	0.220819	0.68625	0.219703	0	0	0	0	0
Plvap	-0.1325	0.752216	0.53285	0.136169	0.686	0.0693009	0	0	0	0	0
Crtap	-0.328	0.340504	-0.05985	0.944551	0.6845	0.0800438	0	0	0	0	0
Aldh1l2	-1.263	0.0391745	0.16875	0.915056	0.68325	0.436179	0	0	0	0	0
Kif26b	0.03425	0.970183	0.1069	0.940146	0.681	0.332665	0	0	0	0	0
Hsd17b12	-0.3015	0.583403	0.0021	0.999188	0.67775	0.249181	0	0	0	0	0
Mmp2	-0.33025	0.403782	0.37665	0.45056	0.676	0.13238	0	0	0	0	0
Fam40b	-1.9245	0.000582198	-0.33485	0.757955	0.67225	0.392508	0	0	0	0	0
Hck	0.5115	0.607484	0.23425	0.906035	0.6715	0.569712	0	0	0	0	0
Papss1	-0.83925	0.0457632	0.4273	0.503205	0.66725	0.242781	0	0	0	0	0
Rab30	-0.2955	0.330783	0.20095	0.669752	0.6635	0.0543807	0	0	0	0	0
Cdr2	-0.5365	0.20023	0.18435	0.824524	0.6595	0.210857	0	0	0	0	0
Rcn3	-0.27225	0.593785	-0.12175	0.904705	0.6545	0.227233	0	0	0	0	0
Cybb	0.34075	0.634194	-0.0248	0.989244	0.65275	0.40048	0	0	0	0	0
Dsp	-0.5225	0.508103	1.0039	0.220819	0.65225	0.495777	0	0	0	0	0
Smpdl3a	-0.49025	0.203526	0.86115	0.0364821	0.65175	0.174368	0	0	0	0	0
Cadps2	-0.79375	0.315223	0.74045	0.483433	0.651	0.541027	0	0	0	0	0
Rgs10	0.0725	0.914006	0.19265	0.822207	0.64925	0.233117	0	0	0	0	0
Lpxn	0.24375	0.729262	0.23255	0.829921	0.64725	0.365184	0	0	0	0	0
Rpn1	-0.42175	0.214455	0.3296	0.486785	0.64425	0.118166	0	0	0	0	0
Hsp90b1	-1.011	0.0410571	0.38915	0.641836	0.64425	0.353053	0	0	0	0	0
Ptger2	-0.1795	0.656155	0.29215	0.539398	0.642	0.10424	0	0	0	0	0
Iqgap2	-0.6575	0.150956	0.60305	0.298266	0.6415	0.283782	0	0	0	0	0
Mfap5	-0.664	0.129549	-0.03115	0.981391	0.64075	0.267017	0	0	0	0	0
Atp6v0d2	-0.15125	0.85695	0.6718	0.354815	0.636	0.39853	0	0	0	0	0
Pdk3	-0.425	0.208045	0.45515	0.26198	0.63375	0.122227	0	0	0	0	0
Mal2	-0.34325	0.767893	1.44225	0.140956	0.6335	0.614924	0	0	0	0	0
Ccl6	0.065	0.96925	-0.24305	0.921055	0.6325	0.669877	0	0	0	0	0
Cfp	0.224	0.843074	-0.07535	0.97382	0.631	0.56943	0	0	0	0	0
Gdf10	-0.621	0.262611	0.091	0.949293	0.6305	0.375493	0	0	0	0	0
Pdia4	-0.974	0.0351108	0.237	0.804405	0.63025	0.32629	0	0	0	0	0
H2-Q8	-0.3455	0.266455	0.2858	0.507788	0.62925	0.0839519	0	0	0	0	0
AI662270	0.32525	0.609975	0.0868	0.951556	0.6285	0.367176	0	0	0	0	0
Dsg2	-0.36	0.515346	0.77505	0.162107	0.6285	0.316126	0	0	0	0	0
Celsr1	-0.34125	0.555253	0.4582	0.52221	0.62825	0.32845	0	0	0	0	0
Cp	-0.284	0.274514	0.8224	0.00168903	0.627	0.0341558	0	0	0	0	0
Olfml2b	-0.36125	0.489545	-0.1892	0.839413	0.62675	0.290217	0	0	0	0	0
Hmgn3	-0.538	0.264532	0.0355	0.979591	0.62675	0.297147	0	0	0	0	0
Fxyd5	-0.087	0.863844	0.0956	0.907907	0.62425	0.140109	0	0	0	0	0
Dnm3os	-0.061	0.89279	-0.093	0.890509	0.62125	0.0823055	0	0	0	0	0
Epcam	-0.51675	0.361558	0.6761	0.306771	0.62125	0.374344	0	0	0	0	0
Cd9	-0.619	0.232645	0.65005	0.307478	0.61925	0.355585	0	0	0	0	0
Lyz1	-0.158	0.801099	0.34515	0.627982	0.618	0.289064	0	0	0	0	0
Ly86	0.42475	0.55441	-0.0207	0.992301	0.617	0.459446	0	0	0	0	0
AI607873	0.207	0.664393	0.14575	0.852236	0.616	0.201257	0	0	0	0	0
Col14a1	0.1545	0.764412	-0.11865	0.893134	0.61325	0.20618	0	0	0	0	0
Cds1	-0.4575	0.281937	0.7791	0.085048	0.613	0.240454	0	0	0	0	0
Birc5	0.188	0.853416	-0.38245	0.764006	0.61275	0.529932	0	0	0	0	0
Grn	-0.172	0.630556	0.47035	0.160785	0.61075	0.08358	0	0	0	0	0
Ptprf	-0.43925	0.482288	0.84165	0.193307	0.60975	0.406992	0	0	0	0	0
Ctsz	-0.06075	0.912384	0.1631	0.814222	0.6095	0.16536	0	0	0	0	0
Ndrg4	-0.5755	0.515126	0.10625	0.960245	0.60925	0.583462	0	0	0	0	0
Gsta4	-0.62425	0.384204	0.45235	0.680871	0.608	0.512042	0	0	0	0	0
Ctsk	-0.239	0.622658	0.23335	0.748239	0.60725	0.23019	0	0	0	0	0
Apoe	0.218	0.72202	0.50745	0.429208	0.60725	0.325371	0	0	0	0	0
Acp5	-0.288	0.773744	0.461	0.721562	0.604	0.567839	0	0	0	0	0
Pcp4	-1.0815	0.0668358	-0.0797	0.962944	0.60175	0.486649	0	0	0	0	0
2610528J11Rik	-0.753	0.137764	0.6014	0.371088	0.601	0.381496	0	0	0	0	0
Lox	-0.2225	0.641277	0.21095	0.768547	0.60075	0.222138	0	0	0	0	0
Cd48	0.3405	0.720732	-0.02125	0.992314	0.59975	0.56943	0	0	0	0	0
Ccl19	-0.05075	0.952459	0.2217	0.826704	0.599	0.369823	0	0	0	0	0
Mrc1	0.38025	0.68258	-0.1547	0.93642	0.59775	0.569712	0	0	0	0	0
Mgat2	-0.722	0.060139	0.28625	0.666851	0.59725	0.249771	0	0	0	0	0
Serpina3n	0.398	0.679766	0.6161	0.598736	0.59725	0.59009	0	0	0	0	0
Cfb	0.275	0.748642	-0.30485	0.81169	0.597	0.510068	0	0	0	0	0
Car1	0.5345	0.14237	0.2138	0.754353	0.59675	0.205661	0	0	0	0	0
Plek	0.27475	0.655093	-0.0053	0.99708	0.59625	0.360614	0	0	0	0	0
Snx31	-0.2995	0.593399	0.56455	0.344378	0.59475	0.332058	0	0	0	0	0
Fkbp2	-0.68175	0.154057	0.26385	0.769729	0.5905	0.355585	0	0	0	0	0
Ccr1	0.2915	0.651839	-0.1584	0.89541	0.59025	0.393466	0	0	0	0	0
Tmsb10	0.3965	0.376918	-0.3891	0.517899	0.59025	0.270346	0	0	0	0	0
Csf3r	0.4735	0.23961	-0.1803	0.818076	0.59025	0.241523	0	0	0	0	0
Slc25a24	-0.28675	0.212374	0.0275	0.966018	0.59025	0.0283367	0	0	0	0	0
Fcgr3	0.35575	0.604791	-0.10545	0.944551	0.59	0.444279	0	0	0	0	0
Gpnmb	0.1555	0.749549	0.7392	0.0635245	0.58875	0.205696	0	0	0	0	0
Tmem47	-0.197	0.749549	0.25575	0.765117	0.5885	0.332665	0	0	0	0	0
Trp53bp2	-0.6015	0.147044	0.56355	0.27821	0.5875	0.27874	0	0	0	0	0
Ebi3	0.187	0.867086	0.75775	0.46721	0.5865	0.590093	0	0	0	0	0
Itm2a	-0.9045	0.0241304	-0.61705	0.227439	0.5855	0.289396	0	0	0	0	0
Abhd3	-0.95275	0.0117294	0.54585	0.27572	0.5855	0.262516	0	0	0	0	0
Tnc	0.02475	0.974562	-0.14225	0.888592	0.5845	0.316126	0	0	0	0	0
Grem2	0.17075	0.864669	-0.273	0.841302	0.5835	0.539564	0	0	0	0	0
Gltp	-0.222	0.584352	0.376	0.404954	0.5825	0.1725	0	0	0	0	0
Fign	-0.105	0.790862	-0.01105	0.990424	0.58	0.0979694	0	0	0	0	0
Klra18	-0.091	0.856941	0.1128	0.879412	0.5795	0.174334	0	0	0	0	0
Lamb3	-0.34375	0.547543	0.85745	0.117815	0.5785	0.37107	0	0	0	0	0
Pcp4l1	-0.76625	0.140921	0.37165	0.669794	0.578	0.414932	0	0	0	0	0
Tpm4	-0.2715	0.465775	0.17265	0.782625	0.578	0.163329	0	0	0	0	0
Rbm47	-0.47075	0.330086	0.5979	0.291418	0.57725	0.332665	0	0	0	0	0
Gpr153	-0.361	0.296388	0.05015	0.955892	0.577	0.163285	0	0	0	0	0
Hn1l	-0.30525	0.569383	-0.02485	0.985076	0.5765	0.328899	0	0	0	0	0
Gprin3	-0.31175	0.276324	0.5821	0.0514465	0.57625	0.0841216	0	0	0	0	0
Cpxm2	-0.37475	0.335277	0.4001	0.415402	0.57625	0.21653	0	0	0	0	0
Glis3	-0.41725	0.663405	0.3838	0.792564	0.57325	0.607014	0	0	0	0	0
Mlph	-0.8765	0.108262	0.69395	0.33311	0.573	0.457179	0	0	0	0	0
Gpr65	0.62	0.238885	0.0742	0.957299	0.573	0.404276	0	0	0	0	0
Wif1	-1.08225	0.133079	0.09785	0.961397	0.57225	0.593043	0	0	0	0	0
Mpzl2	-0.395	0.583471	0.9427	0.180064	0.57175	0.495777	0	0	0	0	0
A230058F20Rik	-0.484	0.16455	-0.00925	0.993168	0.571	0.200969	0	0	0	0	0
Pld3	-0.31075	0.345812	0.40605	0.290815	0.5695	0.13765	0	0	0	0	0
Enc1	-0.3405	0.310495	0.3322	0.450096	0.568	0.153118	0	0	0	0	0
Calcb	-0.315	0.642628	0.31565	0.754353	0.56775	0.444264	0	0	0	0	0
Zc3h12d	-0.3505	0.432848	0.56035	0.250649	0.56775	0.274345	0	0	0	0	0
Dctd	-0.3295	0.40753	0.41325	0.383837	0.56625	0.221166	0	0	0	0	0
Ggh	-0.51975	0.152826	0.2511	0.682569	0.566	0.228039	0	0	0	0	0
Aldh1a1	-1.307	0.000462145	0.47005	0.351136	0.566	0.261594	0	0	0	0	0
Tmem176a	-0.0535	0.935093	0.70635	0.110235	0.566	0.26532	0	0	0	0	0
A130010J15Rik	-0.52675	0.225146	0.2626	0.729164	0.563	0.310197	0	0	0	0	0
Mcm6	0.04875	0.889283	0.1519	0.696585	0.56225	0.0388554	0	0	0	0	0
Il10rb	-0.236	0.68711	0.41115	0.545529	0.56225	0.353816	0	0	0	0	0
Gorasp2	-0.707	0.0297195	0.46285	0.279884	0.56175	0.202842	0	0	0	0	0
D14Ertd449e	-0.8185	0.0690048	0.23425	0.797808	0.5615	0.371572	0	0	0	0	0
Spcs2	-0.75225	0.0335584	0.49165	0.293408	0.5605	0.245228	0	0	0	0	0
BC094916	0.514	0.387839	-0.5423	0.482459	0.56025	0.452608	0	0	0	0	0
Arfgap3	-0.80525	0.0349057	0.554	0.26198	0.55925	0.284508	0	0	0	0	0
Slc39a7	-0.591	0.115422	0.46	0.357628	0.5585	0.262082	0	0	0	0	0
Entpd1	-0.14925	0.629988	0.47255	0.0906315	0.55775	0.066344	0	0	0	0	0
Sh3bp4	-0.398	0.267487	0.6415	0.0950804	0.55675	0.205661	0	0	0	0	0
Gale	-0.716	0.0829127	-8.88178e-16	1	0.5565	0.3246	0	0	0	0	0
Csgalnact1	-0.12675	0.682454	0.00455	0.994375	0.55525	0.0591479	0	0	0	0	0
Slc9a3r1	-0.48125	0.281273	0.4869	0.385644	0.5545	0.322575	0	0	0	0	0
Adcy7	-0.1705	0.768981	0.0594	0.960245	0.5535	0.323616	0	0	0	0	0
2310035P21Rik	-0.488	0.438179	0.78825	0.251019	0.55275	0.482409	0	0	0	0	0
Basp1	-0.1415	0.863431	0.5782	0.447139	0.552	0.465947	0	0	0	0	0
Pbk	-0.1045	0.913328	-0.1629	0.912945	0.551	0.521682	0	0	0	0	0
Ints2	-0.0265	0.963606	-0.044	0.962659	0.551	0.205661	0	0	0	0	0
Clca3	-0.32075	0.515126	0.5922	0.253839	0.5505	0.325371	0	0	0	0	0
Fam26e	-0.3595	0.365329	0.4739	0.306481	0.55025	0.245228	0	0	0	0	0
Rian	-0.19875	0.470251	-0.18485	0.63382	0.549	0.06199	0	0	0	0	0
Uhrf1	0.20275	0.638819	-0.03355	0.974447	0.54775	0.219575	0	0	0	0	0
Rgs19	-0.07725	0.890471	0.1889	0.785395	0.54675	0.243698	0	0	0	0	0
Ccna2	0.12475	0.885347	-0.22085	0.850987	0.54475	0.490034	0	0	0	0	0
Arsj	-0.2455	0.356089	0.0955	0.852236	0.5445	0.0675977	0	0	0	0	0
Ugdh	-0.057	0.900226	0.01695	0.984404	0.542	0.133532	0	0	0	0	0
Tm6sf1	-0.39675	0.461438	-0.0534	0.969992	0.54075	0.398951	0	0	0	0	0
Fcgr4	0.721	0.335291	0.2554	0.864003	0.5405	0.599307	0	0	0	0	0
Gk5	-1.09325	0.016316	0.5133	0.445831	0.54025	0.406992	0	0	0	0	0
Gpr137b	-0.20575	0.530297	0.42035	0.210146	0.53975	0.121402	0	0	0	0	0
Hyou1	-0.91725	0.00853383	0.49025	0.295639	0.539	0.264906	0	0	0	0	0
Emp3	-0.27775	0.624284	0.0332	0.9805	0.53875	0.381377	0	0	0	0	0
Lrrc33	0.36275	0.564515	0.07605	0.957678	0.53825	0.457948	0	0	0	0	0
Lst1	0.68125	0.436797	0.3673	0.814198	0.5365	0.644471	0	0	0	0	0
Eps8	-0.26	0.533669	0.3654	0.465649	0.5365	0.245132	0	0	0	0	0
Lipa	0.27375	0.499318	0.1548	0.827247	0.5365	0.235778	0	0	0	0	0
Efhd2	-0.203	0.708642	0.4786	0.386964	0.5365	0.332187	0	0	0	0	0
Clec7a	0.32575	0.677275	0.0716	0.968335	0.53425	0.545485	0	0	0	0	0
Pappa2	-1.0985	0.00355941	0.24245	0.741806	0.53325	0.312573	0	0	0	0	0
Cldn15	-0.308	0.336785	0.3579	0.35787	0.53275	0.15775	0	0	0	0	0
Myl4	0.49475	0.479447	-0.14715	0.923492	0.5325	0.545803	0	0	0	0	0
Dab2	-0.0635	0.912422	0.1424	0.851712	0.53075	0.260642	0	0	0	0	0
Tifa	-0.029	0.967582	0.66695	0.171277	0.5305	0.334184	0	0	0	0	0
Tnfrsf11a	-0.26275	0.324835	0.52365	0.0551708	0.53025	0.0823055	0	0	0	0	0
Pld4	0.2525	0.677665	0.07245	0.956047	0.52775	0.411814	0	0	0	0	0
Lrg1	0.01275	0.992914	0.0774	0.972072	0.52725	0.625523	0	0	0	0	0
Cyp7b1	0.0315	0.947021	0.2273	0.597003	0.52675	0.12934	0	0	0	0	0
Plxnb2	-0.0305	0.957229	0.54125	0.164091	0.52675	0.220075	0	0	0	0	0
Msn	-0.26575	0.637401	0.31205	0.681834	0.5265	0.386234	0	0	0	0	0
Colec12	-0.15025	0.675182	0.11595	0.841302	0.52625	0.136301	0	0	0	0	0
Serpinf1	-0.71925	0.0490116	0.1229	0.88916	0.52575	0.293128	0	0	0	0	0
Sprr1a	-0.131	0.944411	1.0241	0.526532	0.5255	0.769337	0	0	0	0	0
Col16a1	-0.19525	0.590515	-0.06305	0.936946	0.525	0.165579	0	0	0	0	0
Cnpy4	-0.01825	0.971175	-0.03125	0.971759	0.52425	0.151775	0	0	0	0	0
Mthfd1l	-0.28375	0.218861	0.23325	0.458549	0.52325	0.0548707	0	0	0	0	0
Fam26f	0.55775	0.155683	-0.32785	0.588192	0.522	0.313114	0	0	0	0	0
Mmp14	0.227	0.579349	0.1451	0.834433	0.522	0.232189	0	0	0	0	0
Kctd12	-0.10125	0.909525	0.1773	0.892066	0.52125	0.512119	0	0	0	0	0
Capsl	-0.66925	0.211286	0.52475	0.480683	0.521	0.473787	0	0	0	0	0
Rab17	-0.4905	0.229261	1.0268	0.0161472	0.52075	0.319442	0	0	0	0	0
Fam171a1	-0.3745	0.3136	0.1754	0.795862	0.52075	0.248036	0	0	0	0	0
Pycard	-0.28725	0.217087	0.35095	0.191775	0.52075	0.0592979	0	0	0	0	0
Ube2c	-0.2795	0.777957	-0.49305	0.685558	0.51925	0.626118	0	0	0	0	0
Mfsd6	-0.829	0.0136227	0.4631	0.307264	0.51825	0.26532	0	0	0	0	0
Slc14a1	-0.2205	0.570082	0.45705	0.246313	0.51725	0.211765	0	0	0	0	0
AU020094	-0.6895	0.0349309	0.32945	0.509862	0.516	0.246266	0	0	0	0	0
Spdef	-0.60475	0.30961	0.4966	0.554793	0.51575	0.516317	0	0	0	0	0
Qsox1	-0.5025	0.235963	0.5058	0.339135	0.51525	0.344865	0	0	0	0	0
Angpt4	-0.78325	0.00831454	0.0916	0.904705	0.51475	0.205661	0	0	0	0	0
Mcm5	-0.0115	0.981257	-0.04225	0.952676	0.51475	0.110854	0	0	0	0	0
Mmp23	0.11625	0.843529	-0.35495	0.552942	0.514	0.328644	0	0	0	0	0
Matn2	-0.67975	0.048221	0.03015	0.977344	0.513	0.276212	0	0	0	0	0
Msln	-0.478	0.258792	0.532	0.299049	0.513	0.341138	0	0	0	0	0
Dsel	-0.24175	0.432848	0.02955	0.971759	0.512	0.13765	0	0	0	0	0
Atp13a1	-0.31625	0.349991	0.5501	0.122397	0.5115	0.20446	0	0	0	0	0
Pdgfc	-0.0985	0.858294	-0.0953	0.916276	0.51125	0.283425	0	0	0	0	0
Lsp1	-0.14975	0.73325	-0.08075	0.922572	0.511	0.23171	0	0	0	0	0
Fam129a	-1.057	0.00891119	0.2913	0.692993	0.51075	0.377037	0	0	0	0	0
Slc37a2	-0.07825	0.879531	0.2249	0.702766	0.5095	0.246674	0	0	0	0	0
Loxl1	-0.28125	0.449381	-0.04915	0.956563	0.50925	0.230324	0	0	0	0	0
Igsf6	0.33525	0.512603	0.04085	0.975123	0.50875	0.390743	0	0	0	0	0
Tnnc1	0.518	0.600697	-0.4096	0.795011	0.5085	0.680725	0	0	0	0	0
2010012P19Rik	-0.43775	0.2907	0.4578	0.374894	0.50825	0.326699	0	0	0	0	0
Cnn2	-0.21175	0.572641	0.2599	0.587314	0.507	0.205386	0	0	0	0	0
Acpl2	-0.59475	0.145415	0.5893	0.237791	0.505	0.357178	0	0	0	0	0
Foxq1	-0.38625	0.653818	1.03265	0.205582	0.50475	0.617912	0	0	0	0	0
Slc7a4	-0.6125	0.125977	0.32665	0.607395	0.50475	0.351655	0	0	0	0	0
Lman1	-0.52525	0.144782	0.253	0.67612	0.50375	0.286194	0	0	0	0	0
Ica1	-1.09425	0.0433639	0.56855	0.483433	0.5025	0.537866	0	0	0	0	0
Tcirg1	-0.05775	0.903579	0.2929	0.505376	0.5015	0.198236	0	0	0	0	0
Ccl9	0.07375	0.964267	-0.38825	0.84633	0.50025	0.745872	0	0	0	0	0
Slc16a12	-0.1175	0.770939	-0.1805	0.736335	0.5	0.183277	0	0	0	0	0
Fam167b	0.2975	0.406444	0.26735	0.59403	0.5	0.23019	0	0	0	0	0
Wdyhv1	-0.36275	0.47347	0.4713	0.445827	0.5	0.403825	0	0	0	0	0
Ralb	-0.23575	0.277505	0.3142	0.201601	0.5	0.0445849	0	0	0	0	0
C630004H02Rik	-0.68275	0.0266615	0.44575	0.267813	0.49925	0.23346	0	0	0	0	0
Akr1b8	-0.00125	0.99873	-0.18055	0.798204	0.49925	0.289973	0	0	0	0	0
Mfsd4	-0.6095	0.17438	0.53905	0.352505	0.498	0.406992	0	0	0	0	0
Marcksl1	0.43025	0.31345	0.29235	0.656548	0.49725	0.351096	0	0	0	0	0
Arsi	-0.21725	0.452004	-0.1051	0.841926	0.497	0.118228	0	0	0	0	0
Chrdl1	-0.6495	0.0288029	0.315	0.480903	0.49625	0.219703	0	0	0	0	0
BC017158	-0.42275	0.265547	0.44545	0.34079	0.49625	0.294664	0	0	0	0	0
Ppap2b	-0.60025	0.0808788	0.4564	0.313522	0.49525	0.286357	0	0	0	0	0
Lypd2	-0.367	0.378485	0.5779	0.203975	0.495	0.325371	0	0	0	0	0
Nid2	-0.4315	0.375182	-0.21575	0.806111	0.49475	0.410445	0	0	0	0	0
Gpx8	-0.24525	0.553421	-0.0783	0.931759	0.49475	0.276212	0	0	0	0	0
Alox5ap	0.302	0.792889	-0.10025	0.966418	0.49425	0.696896	0	0	0	0	0
Gm885	0.31125	0.547755	0.0708	0.952807	0.4935	0.403254	0	0	0	0	0
Folr1	-1.8785	0.0267165	0.5314	0.748239	0.49325	0.726523	0	0	0	0	0
Ptprc	0.17875	0.713451	-0.0422	0.969497	0.49225	0.31696	0	0	0	0	0
Emilin2	0.1575	0.860096	-0.0391	0.982678	0.49225	0.568284	0	0	0	0	0
Mall	-0.24075	0.299498	0.4247	0.0826992	0.49025	0.0654089	0	0	0	0	0
Ssr2	-0.61425	0.114098	0.1785	0.823925	0.48975	0.354758	0	0	0	0	0
Angpt1	-0.68175	0.0341057	0.27435	0.602811	0.4895	0.265706	0	0	0	0	0
9030425E11Rik	-0.29425	0.514974	0.161	0.839871	0.488	0.343118	0	0	0	0	0
Cotl1	0.1705	0.80718	0.3521	0.669443	0.48675	0.484407	0	0	0	0	0
Ppib	-0.4655	0.128786	0.1748	0.762589	0.48525	0.225369	0	0	0	0	0
Ret	-0.976	0.00953243	-0.0561	0.960245	0.48525	0.365988	0	0	0	0	0
Ppargc1a	-0.90675	0.0244774	0.36495	0.575292	0.48475	0.39946	0	0	0	0	0
Adamts2	-0.727	0.0129894	-0.0093	0.992301	0.4845	0.227861	0	0	0	0	0
Aim1	-0.17875	0.83033	0.75675	0.293408	0.48425	0.558778	0	0	0	0	0
Selplg	0.345	0.496946	0.00265	0.998952	0.48425	0.414932	0	0	0	0	0
Gvin1	-0.10225	0.903579	-0.21085	0.851298	0.48375	0.527935	0	0	0	0	0
Pira2	0.0595	0.897462	0.00875	0.992301	0.4835	0.201672	0	0	0	0	0
P4ha3	0.19925	0.514974	0.02065	0.979591	0.48275	0.144529	0	0	0	0	0
Arg1	1.56525	0.365459	-0.66815	0.83744	0.4825	0.87214	0	0	0	0	0
Paqr3	-1.1365	0.00176011	0.08265	0.935783	0.4825	0.34427	0	0	0	0	0
Pam	-0.54325	0.171826	0.50425	0.316887	0.4815	0.363822	0	0	0	0	0
Angptl4	0.01025	0.991335	0.27315	0.761687	0.4815	0.476055	0	0	0	0	0
Rhoj	-0.26825	0.460786	0.36875	0.384224	0.48125	0.246266	0	0	0	0	0
Tmtc4	-0.77	0.00574834	0.14365	0.806111	0.48125	0.206172	0	0	0	0	0
Gprc5b	-0.6185	0.280935	0.48745	0.551852	0.48125	0.537866	0	0	0	0	0
Arrdc2	-0.37625	0.758455	0.34635	0.855727	0.481	0.737979	0	0	0	0	0
Ccrn4l	-1.67975	2.28179e-06	-0.13525	0.848238	0.4805	0.278549	0	0	0	0	0
Ehf	-0.66475	0.384368	0.7028	0.477732	0.47925	0.644471	0	0	0	0	0
Furin	-0.25775	0.267573	0.44325	0.0708711	0.47925	0.0777023	0	0	0	0	0
AF251705	0.5795	0.229797	0.09975	0.93642	0.4785	0.459483	0	0	0	0	0
P2ry12	-0.11175	0.83875	0.00895	0.993263	0.4775	0.332665	0	0	0	0	0
Krt8	-0.3315	0.805199	1.00485	0.450876	0.477	0.758592	0	0	0	0	0
Ppp1r3b	-0.16375	0.85269	0.20565	0.872626	0.4765	0.581037	0	0	0	0	0
Socs2	-0.2945	0.363948	0.44185	0.219534	0.47525	0.215855	0	0	0	0	0
Rab27b	-0.748	0.107872	0.4493	0.522042	0.475	0.473787	0	0	0	0	0
Rab4b	-0.28775	0.396741	0.1313	0.835065	0.475	0.230915	0	0	0	0	0
Zcchc5	-0.32725	0.327525	-0.364	0.375507	0.47425	0.239573	0	0	0	0	0
Pdpn	0.2265	0.534007	0.0619	0.940625	0.47425	0.236662	0	0	0	0	0
C030034E14Rik	-1.182	0.000666137	0.45145	0.331527	0.47375	0.323137	0	0	0	0	0
Alg3	-0.34575	0.280637	0.29335	0.506444	0.47325	0.227445	0	0	0	0	0
Rasl11b	-1.072	0.00051555	0.4128	0.312324	0.472	0.257526	0	0	0	0	0
Reg3g	-0.06975	0.903378	0.41905	0.38271	0.4715	0.326095	0	0	0	0	0
Col24a1	-0.24225	0.261161	-0.1803	0.565046	0.47125	0.0605787	0	0	0	0	0
Ppic	-0.404	0.323785	-0.21685	0.761112	0.471	0.355359	0	0	0	0	0
Slc11a1	0.4995	0.256	0.07735	0.945365	0.47075	0.407245	0	0	0	0	0
Icam1	0.1885	0.702719	0.5168	0.276082	0.47075	0.353862	0	0	0	0	0
Sh3bgrl2	-0.31375	0.71939	0.58945	0.557495	0.4705	0.635301	0	0	0	0	0
Zfhx4	-0.236	0.550319	0.06615	0.94144	0.47	0.27874	0	0	0	0	0
Myo1f	0.4865	0.304269	0.01335	0.992301	0.469	0.441703	0	0	0	0	0
2810055G20Rik	-0.20125	0.616201	0.30045	0.536821	0.469	0.270548	0	0	0	0	0
Bach2	-0.502	0.241358	0.8383	0.0655609	0.46825	0.401944	0	0	0	0	0
Pbx3	-0.38275	0.294142	0.4489	0.304053	0.4675	0.298803	0	0	0	0	0
Dyrk3	-0.42175	0.270621	0.3295	0.546435	0.4675	0.332665	0	0	0	0	0
Leprel2	-0.34025	0.265835	-0.16605	0.760731	0.46675	0.213703	0	0	0	0	0
Ccl7	0.696	0.40992	-0.1391	0.945365	0.4665	0.687755	0	0	0	0	0
Serinc5	-0.6755	0.129107	0.38805	0.573089	0.46625	0.452608	0	0	0	0	0
Prnd	-0.0215	0.961678	-0.14505	0.761251	0.46625	0.149008	0	0	0	0	0
Ddost	-0.43	0.226021	0.2393	0.679684	0.46625	0.301252	0	0	0	0	0
Oasl2	0.5915	0.499598	-0.57025	0.639902	0.46575	0.687047	0	0	0	0	0
Pltp	0.235	0.666761	0.10385	0.923088	0.46575	0.423871	0	0	0	0	0
Cdca7l	-0.55	0.227032	0.67625	0.198718	0.4655	0.441703	0	0	0	0	0
Sqle	-0.516	0.226335	0.0755	0.945365	0.46525	0.405021	0	0	0	0	0
Tnfaip2	0.23975	0.454903	0.235	0.592618	0.46525	0.202211	0	0	0	0	0
Chga	-0.16525	0.584878	0.0806	0.888231	0.465	0.139151	0	0	0	0	0
Unc93b1	0.153	0.789133	0.2355	0.758155	0.465	0.402739	0	0	0	0	0
Serpina3m	-0.292	0.533473	0.30005	0.64072	0.4645	0.387393	0	0	0	0	0
Uxs1	-0.1825	0.592178	-0.43445	0.191775	0.4645	0.198236	0	0	0	0	0
Cfl1	0.04525	0.916251	0.0834	0.895321	0.46425	0.175456	0	0	0	0	0
Cd14	0.67225	0.308695	0.0932	0.95651	0.46375	0.612329	0	0	0	0	0
9530006C21Rik	-0.41475	0.312877	0.5835	0.204807	0.46325	0.369376	0	0	0	0	0
Calhm2	-0.04525	0.867568	0.1832	0.46813	0.46275	0.0318277	0	0	0	0	0
A830007P12Rik	-0.33025	0.482922	0.53935	0.29857	0.46225	0.404387	0	0	0	0	0
Klrd1	0.45875	0.382421	0.0319	0.982646	0.462	0.493264	0	0	0	0	0
Lgi2	-0.44325	0.260875	-0.31725	0.584661	0.4615	0.360703	0	0	0	0	0
Arrdc4	-0.279	0.434502	0.4731	0.215966	0.4615	0.264367	0	0	0	0	0
Lpar4	0.0315	0.942962	-0.17375	0.693576	0.46125	0.155631	0	0	0	0	0
Gusb	0.14125	0.821008	-0.05615	0.962944	0.461	0.436179	0	0	0	0	0
Rai14	-0.15425	0.533591	0.49805	0.0299435	0.461	0.0723785	0	0	0	0	0
Fgfbp1	-1.41875	0.317946	0.55025	0.840952	0.461	0.848192	0	0	0	0	0
Bst2	0.041	0.94283	-0.0196	0.984404	0.461	0.289529	0	0	0	0	0
Fndc3a	-0.347	0.220909	0.2684	0.500171	0.46075	0.19366	0	0	0	0	0
Myadm	-0.45975	0.092311	0.14355	0.792564	0.46075	0.203673	0	0	0	0	0
Net1	-0.5125	0.479467	0.5182	0.598638	0.4605	0.623744	0	0	0	0	0
Fbn1	-0.39225	0.280382	-0.2804	0.601736	0.46025	0.310363	0	0	0	0	0
Ap3s1	-0.4085	0.180592	0.1293	0.834433	0.45875	0.240454	0	0	0	0	0
Gpx7	0.13275	0.792201	-0.4033	0.407238	0.458	0.339558	0	0	0	0	0
Tcf23	-0.48325	0.235995	-0.60885	0.193638	0.4575	0.389304	0	0	0	0	0
Oaf	-0.398	0.234097	-0.19425	0.745201	0.4575	0.27874	0	0	0	0	0
Sec16b	-0.1285	0.825764	-0.1498	0.860784	0.4565	0.401885	0	0	0	0	0
Ms4a4c	0.7825	0.153936	-0.5778	0.451582	0.45625	0.567817	0	0	0	0	0
Ccnb2	0.04525	0.967108	-0.3337	0.783313	0.45575	0.627587	0	0	0	0	0
A930003A15Rik	-0.65375	0.0538425	0.1869	0.782979	0.455	0.332665	0	0	0	0	0
Arsa	0.09575	0.792992	0.47315	0.110381	0.45475	0.172456	0	0	0	0	0
Aoc3	-0.304	0.596165	0.12895	0.91204	0.45425	0.493981	0	0	0	0	0
Rab15	-0.394	0.53426	0.57995	0.438665	0.454	0.561771	0	0	0	0	0
Thbs2	0.345	0.523131	0.06585	0.95913	0.45375	0.484778	0	0	0	0	0
Reck	-0.4605	0.103005	0.3498	0.353823	0.45325	0.225369	0	0	0	0	0
Gpr34	-0.27825	0.603303	-0.06045	0.961091	0.453	0.452565	0	0	0	0	0
Ect2	0.00525	0.994128	0.02405	0.983551	0.45225	0.391641	0	0	0	0	0
Ccl3	0.45225	0.460786	-0.0282	0.985566	0.452	0.564099	0	0	0	0	0
Kctd1	-0.4435	0.278549	0.66735	0.133884	0.452	0.387421	0	0	0	0	0
F13a1	0.14625	0.900019	-0.15575	0.936806	0.452	0.687322	0	0	0	0	0
Prr16	-0.191	0.629414	0.5291	0.153707	0.45175	0.278168	0	0	0	0	0
Melk	-0.148	0.778042	0.0401	0.972473	0.4515	0.377331	0	0	0	0	0
Ifit1	0.4675	0.498007	-0.2234	0.860036	0.4515	0.608674	0	0	0	0	0
Crabp2	-0.1815	0.867042	0.0711	0.97382	0.45075	0.680563	0	0	0	0	0
Spin4	-0.468	0.170406	0.123	0.866346	0.4505	0.313154	0	0	0	0	0
5830436I19Rik	0.04375	0.948035	0.7249	0.107202	0.45025	0.401399	0	0	0	0	0
3110003A17Rik	-0.04025	0.946598	0.0939	0.913423	0.4495	0.332061	0	0	0	0	0
Upp1	0.07525	0.881527	0.1985	0.745432	0.4495	0.29874	0	0	0	0	0
Myo7a	-0.18025	0.625637	0.2016	0.693698	0.44925	0.24598	0	0	0	0	0
Cd52	0.54425	0.726234	-0.02455	0.993956	0.4485	0.829375	0	0	0	0	0
Ncf4	0.4235	0.578854	0.03425	0.985076	0.448	0.63325	0	0	0	0	0
Fam102a	-0.349	0.248651	0.3916	0.281298	0.4475	0.232771	0	0	0	0	0
Flrt2	-0.1935	0.561759	-0.12285	0.828099	0.4475	0.211765	0	0	0	0	0
Pof1b	0.0475	0.97721	0.67085	0.653765	0.4475	0.763761	0	0	0	0	0
Lgmn	0.73275	0.3218	0.0568	0.977852	0.447	0.668791	0	0	0	0	0
Loxl3	0.08025	0.852548	-0.12795	0.826704	0.447	0.228885	0	0	0	0	0
Cd72	-0.0905	0.893556	0.2944	0.692619	0.44625	0.457179	0	0	0	0	0
B430316J06Rik	-0.01675	0.976837	0.66125	0.0556545	0.446	0.27874	0	0	0	0	0
Acsm3	-0.36925	0.606248	0.54135	0.535378	0.44575	0.607014	0	0	0	0	0
Chd3	-0.27875	0.346333	0.4131	0.209729	0.444	0.206725	0	0	0	0	0
Csf2rb2	0.861	0.0526161	0.0445	0.974557	0.44325	0.499639	0	0	0	0	0
Col4a1	-0.4605	0.18651	0.1871	0.77314	0.443	0.332061	0	0	0	0	0
Tmem86a	0.248	0.502984	0.29645	0.532734	0.44225	0.288872	0	0	0	0	0
Stt3a	-0.388	0.187967	0.3001	0.462859	0.44225	0.240454	0	0	0	0	0
Cdc25b	-0.09475	0.869878	0.35645	0.530415	0.442	0.391877	0	0	0	0	0
E130203B14Rik	-0.16125	0.689369	0.2189	0.674872	0.4415	0.27874	0	0	0	0	0
Serpinb6b	-0.32125	0.707298	0.2043	0.895066	0.44125	0.655295	0	0	0	0	0
Igsf8	-0.019	0.96018	0.23375	0.448882	0.4405	0.108291	0	0	0	0	0
Bdh1	-0.61725	0.125963	0.16515	0.845719	0.44	0.429696	0	0	0	0	0
Esrp2	-0.5585	0.212796	0.6276	0.237791	0.44	0.469018	0	0	0	0	0
9930031P18Rik	0.20475	0.666934	0.33835	0.545807	0.43975	0.381212	0	0	0	0	0
Arhgap6	-0.23975	0.277431	0.12715	0.741483	0.43975	0.0885201	0	0	0	0	0
Trpv2	-0.171	0.607511	0.20355	0.643067	0.4395	0.208734	0	0	0	0	0
Slc37a3	-0.362	0.244649	0.26165	0.565412	0.43925	0.259134	0	0	0	0	0
Cdo1	-0.72875	0.595435	0.11795	0.972473	0.439	0.823997	0	0	0	0	0
Ckap4	0.239	0.573283	-0.2096	0.746906	0.43875	0.349601	0	0	0	0	0
Ttyh3	0.3085	0.516012	0.0217	0.985086	0.43875	0.429213	0	0	0	0	0
Lrrc17	-0.3985	0.169174	-0.17235	0.746176	0.4385	0.239532	0	0	0	0	0
Man2a1	-0.064	0.91048	0.19555	0.771203	0.4385	0.359363	0	0	0	0	0
Vim	-0.4205	0.182199	0.2055	0.704777	0.43825	0.280918	0	0	0	0	0
Rhou	-0.35025	0.469033	1.17165	0.00947388	0.43725	0.45522	0	0	0	0	0
Cldn3	-0.57475	0.354013	0.83355	0.22872	0.43675	0.606105	0	0	0	0	0
Gpsm3	0.3165	0.412838	0.09725	0.908992	0.43575	0.345782	0	0	0	0	0
Cdca8	-0.0085	0.991815	-0.15695	0.860436	0.4355	0.451395	0	0	0	0	0
Slc6a14	-0.81075	0.273314	0.2863	0.844118	0.4355	0.684936	0	0	0	0	0
Kank4	-0.50175	0.0794371	0.4001	0.280061	0.43525	0.258034	0	0	0	0	0
Dclk1	0.2135	0.582973	-0.14105	0.828782	0.435	0.301336	0	0	0	0	0
5930427L02Rik	-0.272	0.362066	0.7041	0.0171593	0.435	0.21976	0	0	0	0	0
2310043J07Rik	-0.22175	0.561162	0.48905	0.198423	0.435	0.296439	0	0	0	0	0
Actr3	-0.00825	0.989405	0.24665	0.60347	0.43475	0.273713	0	0	0	0	0
Ripply3	-0.421	0.409797	0.5569	0.352472	0.43475	0.503376	0	0	0	0	0
Sulf2	0.06625	0.916125	-0.10915	0.910466	0.4345	0.414932	0	0	0	0	0
Ifi47	0.26375	0.75482	-0.3487	0.765117	0.43425	0.640834	0	0	0	0	0
Rfc5	-0.13825	0.693311	-0.0324	0.966429	0.434	0.211889	0	0	0	0	0
Myrip	-0.87	0.0369347	0.58085	0.291418	0.434	0.478581	0	0	0	0	0
Six2	-0.3465	0.211293	0.33665	0.331527	0.4335	0.211765	0	0	0	0	0
Map3k6	-0.35675	0.463164	0.1459	0.87714	0.43325	0.465678	0	0	0	0	0
Gbp2	-0.01125	0.993059	-0.48575	0.659943	0.433	0.66882	0	0	0	0	0
Vav1	0.28	0.556891	0.3167	0.617314	0.433	0.425423	0	0	0	0	0
Ly6a	-0.11675	0.77056	0.16015	0.770749	0.433	0.251267	0	0	0	0	0
Emcn	-0.416	0.500188	0.6345	0.363357	0.43275	0.579275	0	0	0	0	0
Cacna1c	-0.16575	0.61421	0.2202	0.597003	0.4325	0.208734	0	0	0	0	0
Mgp	0.18475	0.665796	0.5948	0.119427	0.4325	0.332061	0	0	0	0	0
Col27a1	-0.2385	0.34053	0.0468	0.940146	0.4325	0.138331	0	0	0	0	0
Cd34	-0.60075	0.0717111	-0.0774	0.932062	0.4325	0.350039	0	0	0	0	0
Ssbp4	-0.297	0.296388	0.2465	0.537349	0.43225	0.209517	0	0	0	0	0
9530008L14Rik	-0.8345	0.151492	0.53135	0.541146	0.43175	0.617759	0	0	0	0	0
Acsl5	-0.20525	0.657334	0.2737	0.643067	0.43175	0.379263	0	0	0	0	0
Ccdc80	-0.58925	0.241345	-0.14045	0.904792	0.4315	0.535237	0	0	0	0	0
Pik3r5	0.31275	0.697461	0.3083	0.800345	0.43125	0.64051	0	0	0	0	0
Cdh2	0.04775	0.92109	-0.15785	0.780278	0.43075	0.263533	0	0	0	0	0
Fzd2	-0.256	0.376108	0.2352	0.554729	0.43	0.205661	0	0	0	0	0
2010002N04Rik	-0.64975	0.00808425	0.0878	0.879696	0.42975	0.200597	0	0	0	0	0
Prkcdbp	-0.48	0.184501	0.12015	0.879696	0.4295	0.369823	0	0	0	0	0
P2ry13	-0.077	0.849505	0.067	0.921055	0.42925	0.220098	0	0	0	0	0
Arhgap20	-0.65775	0.0647373	0.22055	0.748479	0.429	0.392179	0	0	0	0	0
Armcx4	-0.14325	0.785629	-0.43045	0.398091	0.42875	0.403254	0	0	0	0	0
Srpx2	0.21225	0.618623	-0.1125	0.886123	0.42875	0.353053	0	0	0	0	0
AI467606	0.02075	0.973879	0.12035	0.881181	0.4285	0.376552	0	0	0	0	0
Fyb	0.689	0.312689	0.1425	0.932062	0.4285	0.656178	0	0	0	0	0
4933431E20Rik	-0.76325	0.0139515	0.2778	0.58496	0.4285	0.327023	0	0	0	0	0
Fcrls	0.34525	0.694551	0.33975	0.797681	0.42825	0.679366	0	0	0	0	0
Gbp3	-0.10325	0.88965	-0.7178	0.213451	0.42725	0.534987	0	0	0	0	0
Cyba	0.10375	0.893111	0.12065	0.922982	0.427	0.550629	0	0	0	0	0
Ccl5	0.47925	0.592139	0.38385	0.785645	0.42675	0.711391	0	0	0	0	0
Elovl1	-0.25375	0.30639	0.3117	0.286176	0.4265	0.146849	0	0	0	0	0
Stfa2l1	0.11075	0.779918	-0.13455	0.81573	0.4265	0.251346	0	0	0	0	0
Vat1	0.18175	0.630265	0.3269	0.437032	0.42575	0.28233	0	0	0	0	0
Gm2a	-0.342	0.383369	0.2729	0.63457	0.4255	0.375493	0	0	0	0	0
Apobec1	0.219	0.556985	0.0524	0.951556	0.4255	0.297147	0	0	0	0	0
Tmed10	-0.39575	0.140642	0.3981	0.2217	0.42525	0.222544	0	0	0	0	0
Arf4	-0.4195	0.16275	0.2027	0.692993	0.42475	0.278168	0	0	0	0	0
Cyp2s1	-0.517	0.260502	0.92765	0.0544487	0.42475	0.492713	0	0	0	0	0
Ywhaq	-0.24325	0.514783	0.24815	0.626938	0.42425	0.315582	0	0	0	0	0
0610040J01Rik	-0.33275	0.585012	0.51515	0.467972	0.42425	0.561618	0	0	0	0	0
Nfkbiz	0.15675	0.860052	0.30215	0.790849	0.424	0.62715	0	0	0	0	0
Os9	-0.4105	0.159474	0.40355	0.260936	0.4235	0.263432	0	0	0	0	0
Mustn1	0.7305	0.0611206	0.10985	0.913168	0.42325	0.449645	0	0	0	0	0
Prkd1	-0.71375	0.0102563	0.20615	0.677822	0.4225	0.273904	0	0	0	0	0
Ikbke	0.03575	0.967399	0.2066	0.844118	0.4225	0.567619	0	0	0	0	0
Fmo1	-0.32075	0.27021	0.2748	0.488977	0.4225	0.238136	0	0	0	0	0
Sepn1	-0.196	0.452004	-0.00215	0.997644	0.422	0.146868	0	0	0	0	0
Ptn	-0.52025	0.14237	-0.3046	0.576441	0.42175	0.37797	0	0	0	0	0
Tnfaip8l2	0.52425	0.240987	-0.15115	0.872085	0.42175	0.486864	0	0	0	0	0
Cxcl16	0.30275	0.538664	0.3586	0.575538	0.42125	0.469257	0	0	0	0	0
Serpina3g	0.75225	0.322186	-0.295	0.839871	0.42075	0.701521	0	0	0	0	0
Atp1a1	-0.21475	0.437802	0.2591	0.451386	0.42	0.181263	0	0	0	0	0
Fcgr1	0.46	0.271252	-0.2546	0.717883	0.42	0.441703	0	0	0	0	0
Fgfr2	-0.42225	0.291431	0.616	0.162899	0.41975	0.411921	0	0	0	0	0
Pxdn	-0.41525	0.213907	0.02785	0.977159	0.41925	0.332061	0	0	0	0	0
Dnajb11	-0.6115	0.011734	0.21755	0.583467	0.41825	0.206588	0	0	0	0	0
Slc4a2	-0.25575	0.434645	0.27715	0.516077	0.41825	0.271789	0	0	0	0	0
Sorcs2	-0.05225	0.903579	0.09035	0.883862	0.41775	0.240273	0	0	0	0	0
Rbp7	-0.4045	0.483025	0.5248	0.455853	0.41775	0.567695	0	0	0	0	0
Glrx	-0.67575	0.0615272	0.1751	0.817652	0.4175	0.414165	0	0	0	0	0
Hoxd10	-0.31425	0.589474	0.7622	0.178449	0.41725	0.546457	0	0	0	0	0
Clec4a2	0.3765	0.593354	0.09535	0.952069	0.41725	0.627335	0	0	0	0	0
AA986860	-0.22275	0.67323	0.4169	0.481381	0.417	0.470157	0	0	0	0	0
Scel	-0.47975	0.291681	0.39285	0.540141	0.41675	0.490935	0	0	0	0	0
Cd53	0.21975	0.727728	0.15815	0.883201	0.4165	0.546105	0	0	0	0	0
Macc1	-0.239	0.736248	0.5924	0.412909	0.4165	0.596934	0	0	0	0	0
Gpr160	0.41725	0.256259	-0.0244	0.981759	0.41575	0.378989	0	0	0	0	0
Tspan14	-0.04025	0.928228	0.35965	0.282878	0.4155	0.228839	0	0	0	0	0
Rnd3	-0.33175	0.494562	0.11985	0.907631	0.415	0.482471	0	0	0	0	0
Mmp13	0.00325	0.99562	0.2809	0.525061	0.415	0.287732	0	0	0	0	0
Jub	-0.219	0.258889	0.34875	0.0942153	0.41475	0.0665092	0	0	0	0	0
Dok1	-0.0865	0.851819	0.148	0.810676	0.4145	0.308168	0	0	0	0	0
Ctsb	0.296	0.397936	0.16725	0.783001	0.4145	0.323206	0	0	0	0	0
Cyp1b1	-0.268	0.385926	0.57625	0.0623781	0.4145	0.256812	0	0	0	0	0
Gas1	-0.53675	0.0638002	0.121	0.847577	0.414	0.294529	0	0	0	0	0
Canx	-0.1755	0.624779	0.2615	0.548161	0.41325	0.275311	0	0	0	0	0
Tor2a	-0.41975	0.252	0.2756	0.623332	0.41325	0.381212	0	0	0	0	0
Shisa5	-0.00125	0.998491	0.29895	0.472674	0.41275	0.281494	0	0	0	0	0
Cercam	-0.47225	0.0673431	0.17565	0.709243	0.4125	0.234847	0	0	0	0	0
BC013712	0.37075	0.308819	-0.07505	0.933864	0.4125	0.367176	0	0	0	0	0
Rgs7bp	-0.4875	0.187082	0.31265	0.575538	0.41225	0.403086	0	0	0	0	0
Tspan12	-0.51575	0.356589	0.3993	0.627749	0.412	0.58634	0	0	0	0	0
Irf7	0.1795	0.82574	-0.0473	0.977159	0.41175	0.621007	0	0	0	0	0
Akr1c14	-0.24	0.423542	0.1639	0.737681	0.41175	0.233635	0	0	0	0	0
Apol9a	-0.3125	0.467814	0.0492	0.962628	0.4115	0.42251	0	0	0	0	0
Tmem132a	-0.256	0.483119	0.0007	0.999336	0.41125	0.329824	0	0	0	0	0
Tshz3	-0.57625	0.0182503	0.29025	0.404702	0.411	0.218071	0	0	0	0	0
Sfrp4	0.05775	0.935648	0.1572	0.861966	0.4105	0.492734	0	0	0	0	0
Tmem176b	-0.03475	0.952912	0.69995	0.0672306	0.41025	0.378954	0	0	0	0	0
B4galnt1	-0.384	0.344684	0.5289	0.252515	0.41	0.422875	0	0	0	0	0
1700013G23Rik	0.16975	0.584883	0.0997	0.852677	0.4095	0.215827	0	0	0	0	0
Nfkbie	0.3435	0.450995	0.04995	0.965597	0.409	0.464979	0	0	0	0	0
Calm1	-0.4455	0.0634274	-0.0037	0.995613	0.409	0.205019	0	0	0	0	0
Cd300lb	0.38475	0.604011	-0.28525	0.814828	0.4085	0.654479	0	0	0	0	0
Pgam1	-0.06125	0.914482	0.18355	0.791259	0.408	0.399945	0	0	0	0	0
Hexb	-0.0205	0.977484	0.46695	0.371203	0.40775	0.457179	0	0	0	0	0
Rp2h	-0.11925	0.805265	0.15235	0.826874	0.40725	0.377455	0	0	0	0	0
Rab7	-0.25	0.319146	0.28205	0.357628	0.407	0.173179	0	0	0	0	0
Cxcr4	0.18325	0.767661	0.0609	0.961397	0.407	0.530073	0	0	0	0	0
Artn	-0.41575	0.0896504	0.25155	0.486785	0.407	0.210229	0	0	0	0	0
Ccr5	0.27375	0.428845	-0.07325	0.925262	0.40625	0.31914	0	0	0	0	0
Nat2	-0.18325	0.773744	0.1709	0.862242	0.406	0.542002	0	0	0	0	0
Sh3bgrl	-0.34975	0.330111	0.26995	0.606483	0.406	0.365184	0	0	0	0	0
Rhov	-0.34775	0.602797	0.88275	0.167593	0.406	0.616312	0	0	0	0	0
Slc26a4	-0.44625	0.158584	0.42435	0.283669	0.4055	0.332665	0	0	0	0	0
Atp6v1b1	-0.08375	0.949765	0.54365	0.676242	0.4055	0.743873	0	0	0	0	0
Vit	-1.2555	0.000675094	0.37835	0.494551	0.405	0.442584	0	0	0	0	0
Twf1	-0.1	0.851623	0.10805	0.898178	0.40475	0.401032	0	0	0	0	0
Mogs	-0.3055	0.417621	0.40525	0.359066	0.40325	0.373779	0	0	0	0	0
1700056N10Rik	-0.318	0.316572	0.22255	0.642256	0.4025	0.300475	0	0	0	0	0
Fnip2	-0.08675	0.805936	0.4104	0.160785	0.4025	0.211765	0	0	0	0	0
Mfap3l	-0.326	0.229741	0.4943	0.0942153	0.40225	0.23729	0	0	0	0	0
1110050K14Rik	-0.3615	0.30961	0.6474	0.0831734	0.40225	0.367707	0	0	0	0	0
Gpsm2	-0.45	0.112384	0.0095	0.992301	0.40225	0.28711	0	0	0	0	0
Shh	-0.2735	0.707291	0.5933	0.446814	0.40175	0.62773	0	0	0	0	0
Hmox1	0.9605	0.241608	0.5104	0.714611	0.4015	0.753402	0	0	0	0	0
Cyth4	0.3345	0.584544	0.0824	0.952676	0.40125	0.59009	0	0	0	0	0
Lrmp	0.07625	0.930405	0.22595	0.83004	0.4005	0.601841	0	0	0	0	0
Mfge8	-0.44	0.21405	0.34735	0.48055	0.40025	0.389304	0	0	0	0	0
Zfp750	-0.554	0.234398	0.6746	0.213301	0.4	0.535586	0	0	0	0	0
Armcx2	-0.33375	0.32671	0.0152	0.987215	0.4	0.342911	0	0	0	0	0
Cks2	0.128	0.883807	-0.2789	0.803983	0.4	0.636928	0	0	0	0	0
Hpcal1	-0.56575	0.0202455	0.19385	0.64072	0.39975	0.230146	0	0	0	0	0
Psg17	-0.24925	0.39	0.16525	0.726631	0.399	0.242781	0	0	0	0	0
2010007H06Rik	-0.097	0.957443	0.48005	0.823925	0.399	0.83313	0	0	0	0	0
Csf1r	0.1905	0.745845	-0.08325	0.943764	0.3985	0.524897	0	0	0	0	0
1700029F09Rik	-0.42825	0.198946	0.44065	0.280551	0.39775	0.36385	0	0	0	0	0
Il1b	0.86775	0.228305	-0.52455	0.641151	0.39775	0.717109	0	0	0	0	0
Fgl2	-0.4485	0.28592	0.59805	0.210582	0.39725	0.473787	0	0	0	0	0
Fam105a	0.01925	0.963606	0.09495	0.85249	0.39725	0.205661	0	0	0	0	0
Zfp672	-0.089	0.671257	0.30465	0.101922	0.39725	0.046424	0	0	0	0	0
Ccdc109b	0.358	0.683094	-0.1984	0.904208	0.39675	0.710103	0	0	0	0	0
Slc13a3	0.12625	0.903579	0.5315	0.605802	0.39625	0.69531	0	0	0	0	0
Xlr4a	0.24275	0.89279	0.15775	0.961397	0.39625	0.851041	0	0	0	0	0
Bpnt1	-0.46525	0.232846	0.14985	0.849563	0.39575	0.444599	0	0	0	0	0
Klf5	-0.4715	0.376698	0.51685	0.446881	0.3955	0.57931	0	0	0	0	0
Eln	-0.2	0.604333	-0.20025	0.721562	0.3955	0.347008	0	0	0	0	0
Etv6	-0.287	0.35666	0.42165	0.223296	0.39525	0.291445	0	0	0	0	0
Tspan2	-0.56675	0.0586281	0.3769	0.354844	0.395	0.341138	0	0	0	0	0
Scube2	-1.53625	1.93732e-05	-0.21675	0.741682	0.3945	0.414932	0	0	0	0	0
Cenpc1	-0.19875	0.579349	-0.00275	0.997644	0.39425	0.313114	0	0	0	0	0
Vcam1	-0.10675	0.759483	0.32905	0.315316	0.394	0.235695	0	0	0	0	0
Kdelr2	-0.2335	0.425298	0.12115	0.818152	0.39375	0.245805	0	0	0	0	0
Gnptg	-0.23675	0.522806	0.18465	0.754353	0.39375	0.351947	0	0	0	0	0
Alox15	-0.8105	0.0551202	0.1917	0.831653	0.3925	0.535586	0	0	0	0	0
Herpud1	-1.05125	0.00122951	0.47515	0.259065	0.39225	0.396037	0	0	0	0	0
Fpr1	0.22025	0.876347	0.61	0.708702	0.392	0.805853	0	0	0	0	0
1110017F19Rik	-0.4205	0.373421	0.4519	0.454823	0.392	0.525227	0	0	0	0	0
Laptm5	0.184	0.587621	0.06865	0.922001	0.39125	0.284359	0	0	0	0	0
Zfp185	-0.4295	0.251425	0.1013	0.908383	0.391	0.42317	0	0	0	0	0
Azgp1	-0.75825	0.43843	0.58975	0.692105	0.391	0.789985	0	0	0	0	0
Yipf6	-0.4265	0.103612	0.2566	0.512987	0.3905	0.263533	0	0	0	0	0
Cmtm7	-0.227	0.241358	0.21455	0.38665	0.39025	0.0901463	0	0	0	0	0
Thbs1	0.61625	0.425131	0.49785	0.66287	0.38975	0.719567	0	0	0	0	0
Trim29	-0.47575	0.323916	0.814	0.110147	0.38975	0.547885	0	0	0	0	0
Bscl2	-0.3285	0.257606	0.15745	0.761251	0.3895	0.28233	0	0	0	0	0
Crip1	-0.3625	0.669437	0.05185	0.979591	0.38925	0.709337	0	0	0	0	0
Lgals1	0.1255	0.791467	-0.2179	0.717294	0.38925	0.397145	0	0	0	0	0
Il18	0.29225	0.615593	-0.4315	0.54114	0.38925	0.571184	0	0	0	0	0
Emilin1	-0.053	0.858294	0.0797	0.845126	0.389	0.11073	0	0	0	0	0
Smarca1	0.056	0.918169	-0.2138	0.725509	0.38875	0.398136	0	0	0	0	0
Arhgdib	0.291	0.652121	-0.0843	0.952019	0.3885	0.60779	0	0	0	0	0
Mgat5	-0.21025	0.304029	0.28895	0.210605	0.3885	0.101512	0	0	0	0	0
Ppm1h	-0.1785	0.476096	0.31145	0.245601	0.388	0.163285	0	0	0	0	0
Tc2n	-0.6355	0.294142	0.9062	0.179435	0.388	0.651085	0	0	0	0	0
Col4a6	-0.73425	0.131464	0.159	0.887565	0.387	0.593043	0	0	0	0	0
Csprs	-0.264	0.565621	0.7492	0.0799304	0.387	0.466638	0	0	0	0	0
Coro1a	0.3265	0.596317	0.0268	0.985086	0.3865	0.605986	0	0	0	0	0
Sil1	-0.40475	0.155697	0.23915	0.585954	0.38625	0.300196	0	0	0	0	0
Stard8	-0.1865	0.636414	0.15265	0.807263	0.38625	0.362991	0	0	0	0	0
Frmd6	-0.5165	0.0204815	0.2284	0.504275	0.38575	0.203881	0	0	0	0	0
Adamts8	-0.88325	0.000870284	0.4112	0.219775	0.3855	0.288146	0	0	0	0	0
Wipf1	-0.1885	0.562958	0.116	0.835557	0.38525	0.27874	0	0	0	0	0
Phldb2	0.0995	0.747305	0.1114	0.806111	0.385	0.192842	0	0	0	0	0
Tmem106a	0.397	0.286889	0.00655	0.994387	0.3845	0.422088	0	0	0	0	0
Alg8	-0.097	0.70116	0.16455	0.582252	0.38425	0.111598	0	0	0	0	0
Rapgef3	-0.56675	0.020933	0.37935	0.226923	0.38425	0.253657	0	0	0	0	0
Fndc3c1	0.10975	0.665281	-0.24315	0.346131	0.38425	0.121679	0	0	0	0	0
Ripk3	0.25075	0.562052	-0.2152	0.747735	0.3825	0.440723	0	0	0	0	0
4632419I22Rik	-0.3715	0.241524	0.18215	0.747585	0.3825	0.347973	0	0	0	0	0
Trim32	-0.209	0.447532	0.18045	0.649239	0.38225	0.22454	0	0	0	0	0
Dtnb	-0.57375	0.094162	0.5243	0.218263	0.38225	0.425463	0	0	0	0	0
Fes	-0.0785	0.863356	0.0385	0.964549	0.382	0.341415	0	0	0	0	0
Cyp4v3	0.03625	0.956093	0.52145	0.275404	0.382	0.475787	0	0	0	0	0
Optc	-0.31575	0.384658	0.17515	0.781791	0.38175	0.392508	0	0	0	0	0
Asah1	0.04775	0.94668	0.08765	0.937012	0.3815	0.521053	0	0	0	0	0
2610203C20Rik	-0.181	0.717316	0.1632	0.835045	0.38125	0.474321	0	0	0	0	0
Cd300lf	0.17	0.665811	-0.06455	0.937751	0.381	0.356542	0	0	0	0	0
Chrna1	0.6065	0.253144	-0.61795	0.351136	0.381	0.612329	0	0	0	0	0
Pcdhb9	-0.2935	0.50719	-0.1363	0.869346	0.38075	0.473787	0	0	0	0	0
Psap	-0.2795	0.282591	0.34865	0.248037	0.3805	0.231476	0	0	0	0	0
Ap3m1	-0.45225	0.167348	0.156	0.810662	0.38025	0.385779	0	0	0	0	0
Dmp1	-0.37825	0.26556	0.3857	0.363357	0.38025	0.382297	0	0	0	0	0
Ccdc111	0.12475	0.772412	0.24955	0.615924	0.37975	0.366231	0	0	0	0	0
Stat1	-0.022	0.977611	-0.12835	0.899864	0.3795	0.538343	0	0	0	0	0
Ednrb	0.07425	0.931962	0.08555	0.951601	0.3795	0.620028	0	0	0	0	0
Gem	0.124	0.889283	0.32295	0.763915	0.3795	0.661179	0	0	0	0	0
Sash3	0.23325	0.580665	-0.06705	0.942971	0.37925	0.424414	0	0	0	0	0
Bicc1	-0.2165	0.437802	0.03035	0.966323	0.37925	0.237502	0	0	0	0	0
Col7a1	-0.6125	0.0992828	0.3704	0.502625	0.37925	0.477652	0	0	0	0	0
Tspan4	0.19325	0.578355	0.2091	0.659157	0.379	0.318195	0	0	0	0	0
Slc38a6	0.073	0.877507	0.06595	0.936905	0.3785	0.365829	0	0	0	0	0
Tspan3	-0.69225	0.00507621	-0.01285	0.986883	0.3785	0.267017	0	0	0	0	0
[truncated: 16,754 more rows]

## Sheet: Supplemental Table ST1.4
Supplemental Table ST1.4: GO Term Enrichment for set of genes uniquely Androgen sensitive in the Levator ani
#GO term = GO term name (Biological Process only)
#GO accession = accession id for the GO term (Biological Process only)
#x = number of Androgen sensitive genes in the Levator ani annotated with the given GO term
#n= number of genes annotated with the given GO term in the genome
#m = number of gene-GO term annotations that do not include the tested GO term
(k)The number of Androgen sensitive genes in the Levator ani=461
#p-value = according to the hypergeometric distribution
GO term	GO accession	x	n	m	p-value
protein_heterotrimerization	GO:0070208	6	10	9539	6.18147e-08
protein_trimerization	GO:0070206	7	32	9517	0.000104659
collagen_fibril_organization	GO:0030199	6	27	9522	0.00022316
mitotic_cell_cycle_G1/S_transition_DNA_damage_checkpoint	GO:0031571	5	20	9529	0.00026609
positive_regulation_of_cell_cycle_arrest	GO:0071158	5	24	9525	0.000783733
skin_morphogenesis	GO:0043589	3	10	9539	0.000892156
histone_H3-K27_methylation	GO:0070734	2	5	9544	0.0010393
negative_regulation_of_transcription_elongation_from_RNA_polymerase_II_promoter	GO:0034244	2	5	9544	0.0010393
regulation_of_inclusion_body_assembly	GO:0090083	2	5	9544	0.0010393
mitotic_cell_cycle_G1/S_transition_checkpoint	GO:0031575	5	28	9521	0.00186185
DNA_damage_response,_signal_transduction_by_p53_class_mediator_resulting_in_cell_cycle_arrest	GO:0006977	3	12	9537	0.00194655
bleb_assembly	GO:0032060	2	6	9543	0.00200417
flagellum_assembly	GO:0009296	2	6	9543	0.00200417
negative_regulation_of_activin_receptor_signaling_pathway	GO:0032926	2	6	9543	0.00200417
negative_regulation_of_epidermal_cell_differentiation	GO:0045605	2	6	9543	0.00200417
valine_metabolic_process	GO:0006573	2	6	9543	0.00200417
positive_regulation_of_glycogen_biosynthetic_process	GO:0045725	3	13	9536	0.00270539
axoneme_assembly	GO:0035082	2	7	9542	0.00338201
negative_regulation_of_transcription_elongation,_DNA-dependent	GO:0032785	2	7	9542	0.00338201
signal_peptide_processing	GO:0006465	2	7	9542	0.00338201
flagellum_organization	GO:0043064	2	7	9542	0.00338201
cellular_response_to_acid	GO:0071229	5	32	9517	0.00380343
G1/S_transition_of_mitotic_cell_cycle	GO:0000082	10	91	9458	0.00424512
tooth_mineralization	GO:0034505	2	8	9541	0.0052184
potassium_ion_homeostasis	GO:0055075	2	8	9541	0.0052184
bone_trabecula_formation	GO:0060346	2	8	9541	0.0052184
positive_regulation_of_potassium_ion_transport	GO:0043268	2	8	9541	0.0052184
negative_regulation_of_epithelial_cell_differentiation	GO:0030857	3	16	9533	0.00613708
wound_healing,_spreading_of_epidermal_cells	GO:0035313	2	9	9540	0.00754939
positive_regulation_of_protein_sumoylation	GO:0033235	2	9	9540	0.00754939
positive_regulation_of_cyclin-dependent_protein_kinase_activity	GO:0045737	3	17	9532	0.00772412
transcription_elongation_from_RNA_polymerase_II_promoter	GO:0006368	3	17	9532	0.00772412
activin_receptor_signaling_pathway	GO:0032924	3	17	9532	0.00772412
protein_heterooligomerization	GO:0051291	9	86	9463	0.00822813
cellular_response_to_amino_acid_stimulus	GO:0071230	4	27	9522	0.0085784
regulation_of_G1/S_transition_of_mitotic_cell_cycle	GO:2000045	5	38	9511	0.00908042
positive_regulation_of_activated_T_cell_proliferation	GO:0042104	3	18	9531	0.00955885
aorta_morphogenesis	GO:0035909	2	10	9539	0.0104025
wound_healing,_spreading_of_cells	GO:0044319	2	10	9539	0.0104025
negative_regulation_of_striated_muscle_cell_differentiation	GO:0051154	2	10	9539	0.0104025
regulation_of_protein_sumoylation	GO:0033233	2	10	9539	0.0104025
negative_regulation_of_NF-kappaB_import_into_nucleus	GO:0042347	2	10	9539	0.0104025
positive_regulation_of_fatty_acid_oxidation	GO:0046321	2	11	9538	0.0137976
positive_regulation_of_hormone_biosynthetic_process	GO:0046886	2	11	9538	0.0137976
central_nervous_system_myelination	GO:0022010	2	11	9538	0.0137976
DNA_damage_response,_signal_transduction_by_p53_class_mediator_resulting_in_transcription_of_p21_class_mediator	GO:0006978	2	11	9538	0.0137976
protein_refolding	GO:0042026	2	11	9538	0.0137976
regulation_of_transcription_elongation,_DNA-dependent	GO:0032784	3	20	9529	0.0140247
smooth_muscle_tissue_development	GO:0048745	3	20	9529	0.0140247
positive_regulation_of_canonical_Wnt_receptor_signaling_pathway	GO:0090263	5	43	9506	0.0163863
keratinocyte_proliferation	GO:0043616	3	21	9528	0.016679
cellular_response_to_glucose_starvation	GO:0042149	2	12	9537	0.017748
growth_hormone_receptor_signaling_pathway	GO:0060396	2	12	9537	0.017748
transepithelial_transport	GO:0070633	2	12	9537	0.017748
pentose-phosphate_shunt	GO:0006098	2	12	9537	0.017748
cellular_senescence	GO:0090398	3	22	9527	0.0196271
regulation_of_epidermal_cell_differentiation	GO:0045604	3	22	9527	0.0196271
response_to_amino_acid_stimulus	GO:0043200	4	33	9516	0.0199113
skin_development	GO:0043588	5	45	9504	0.0202005
regulation_of_myotube_differentiation	GO:0010830	2	13	9536	0.0222608
negative_regulation_of_astrocyte_differentiation	GO:0048712	2	13	9536	0.0222608
negative_regulation_of_transforming_growth_factor_beta_receptor_signaling_pathway	GO:0030512	4	35	9514	0.0251834
face_development	GO:0060324	4	35	9514	0.0251834
regulation_of_glycogen_biosynthetic_process	GO:0005979	3	24	9525	0.026435
endoplasmic_reticulum_unfolded_protein_response	GO:0030968	3	24	9525	0.026435
NADP_metabolic_process	GO:0006739	3	24	9525	0.026435
transcription_from_RNA_polymerase_III_promoter	GO:0006383	2	14	9535	0.0273379
peptide_hormone_processing	GO:0016486	2	14	9535	0.0273379
epithelial_cell_differentiation_involved_in_prostate_gland_development	GO:0060742	2	14	9535	0.0273379
regulation_of_activin_receptor_signaling_pathway	GO:0032925	2	14	9535	0.0273379
potassium_ion_transmembrane_transport	GO:0071805	7	75	9474	0.0275899
response_to_acid	GO:0001101	5	49	9500	0.0295444
response_to_unfolded_protein	GO:0006986	5	50	9499	0.0322582
antigen_processing_and_presentation_of_peptide_antigen_via_MHC_class_I	GO:0002474	2	15	9534	0.0329767
response_to_growth_hormone_stimulus	GO:0060416	2	15	9534	0.0329767
spinal_cord_dorsal/ventral_patterning	GO:0021513	2	15	9534	0.0329767
response_to_zinc_ion	GO:0010043	2	15	9534	0.0329767
sodium_ion_transmembrane_transport	GO:0035725	4	38	9511	0.0346377
response_to_endoplasmic_reticulum_stress	GO:0034976	4	38	9511	0.0346377
face_morphogenesis	GO:0060325	3	27	9522	0.0390013
trabecula_morphogenesis	GO:0061383	3	27	9522	0.0390013
signal_transduction_by_p53_class_mediator_resulting_in_induction_of_apoptosis	GO:0072332	3	27	9522	0.0390013
regulation_of_mammary_gland_epithelial_cell_proliferation	GO:0033599	2	16	9533	0.0391704
regulation_of_meiosis	GO:0040020	2	16	9533	0.0391704
sympathetic_nervous_system_development	GO:0048485	2	17	9532	0.0459089
regulation_of_smoothened_signaling_pathway	GO:0008589	4	41	9508	0.0460274
aromatic_compound_biosynthetic_process	GO:0019438	3	29	9520	0.0489753
positive_regulation_of_multicellular_organism_growth	GO:0040018	3	29	9520	0.0489753
activated_T_cell_proliferation	GO:0050798	3	29	9520	0.0489753

## Sheet: Supplemental Table ST1.5
Supplemental Table ST1.5: GO Term Enrichment for set of genes uniquely Follistatin sensitive in the Levator ani
#GO term = GO term name (Biological Process only)
#GO accession = accession id for the GO term (Biological Process only)
#x = number of Follistatin sensitive genes in the Levator ani annotated with the given GO term
#n= number of genes annotated with the given GO term in the genome
#m = number of gene-GO term annotations that do not include the tested GO term
The number of Follistatin sensitive genes in the Levator ani = 387
#p-value = according to the hypergeometric distribution
GO term	GO accession	x	n	m	p-value
Wnt_receptor_signaling_pathway_involved_in_somitogenesis	GO:0090244	2	6	9547	0.00120418
triglyceride_mobilization	GO:0006642	2	6	9547	0.00120418
reduction_of_cytosolic_calcium_ion_concentration	GO:0051481	2	7	9546	0.00204415
double-strand_break_repair_via_nonhomologous_end_joining	GO:0006303	2	9	9544	0.00461712
non-recombinational_repair	GO:0000726	2	10	9543	0.00639939
negative_regulation_of_protein_import_into_nucleus	GO:0042308	4	30	9523	0.00656146
regulation_of_dendritic_spine_morphogenesis	GO:0061001	2	11	9542	0.00853758
male_genitalia_development	GO:0030539	3	21	9532	0.00917744
mitochondrial_respiratory_chain_complex_I_assembly	GO:0032981	2	12	9541	0.0110458
retinol_metabolic_process	GO:0042572	2	12	9541	0.0110458
modified_amino_acid_transport	GO:0072337	2	12	9541	0.0110458
genitalia_development	GO:0048806	4	35	9518	0.0126747
cytoplasmic_microtubule_organization	GO:0031122	2	13	9540	0.0139344
hemoglobin_metabolic_process	GO:0020027	2	13	9540	0.0139344
ATP_synthesis_coupled_electron_transport	GO:0042773	2	14	9539	0.0172109
genitalia_morphogenesis	GO:0035112	2	14	9539	0.0172109
respiratory_electron_transport_chain	GO:0022904	3	26	9527	0.0195605
drug_transmembrane_transport	GO:0006855	2	15	9538	0.0208796
dendritic_spine_morphogenesis	GO:0060997	2	16	9537	0.0249423
establishment_of_chromosome_localization	GO:0051303	2	16	9537	0.0249423
cellular_response_to_insulin_stimulus	GO:0032869	7	89	9464	0.0274341
glycogen_metabolic_process	GO:0005977	5	58	9495	0.0292042
positive_regulation_of_cyclin-dependent_protein_kinase_activity	GO:0045737	2	17	9536	0.0293984
regulation_of_cholesterol_metabolic_process	GO:0090181	2	17	9536	0.0293984
dorsal/ventral_neural_tube_patterning	GO:0021904	2	17	9536	0.0293984
response_to_insulin_stimulus	GO:0032868	8	108	9445	0.0308395
regulation_of_insulin_receptor_signaling_pathway	GO:0046626	3	30	9523	0.0316102
positive_regulation_of_steroid_biosynthetic_process	GO:0010893	2	18	9535	0.0342452
nucleotide_phosphorylation	GO:0046939	2	18	9535	0.0342452
natural_killer_cell_mediated_cytotoxicity	GO:0042267	3	31	9522	0.0351719
retinoid_metabolic_process	GO:0001523	3	31	9522	0.0351719
cellular_response_to_glucose_stimulus	GO:0071333	3	31	9522	0.0351719
termination_of_G-protein_coupled_receptor_signaling_pathway	GO:0038032	3	31	9522	0.0351719
triglyceride_metabolic_process	GO:0006641	5	62	9491	0.0388249
regulation_of_TOR_signaling_cascade	GO:0032006	2	19	9534	0.0394784
regulation_of_insulin_secretion_involved_in_cellular_response_to_glucose_stimulus	GO:0061178	2	19	9534	0.0394784
intestinal_absorption	GO:0050892	2	19	9534	0.0394784
regulation_of_catenin_import_into_nucleus	GO:0035412	2	19	9534	0.0394784
negative_regulation_of_transcription_factor_import_into_nucleus	GO:0042992	2	19	9534	0.0394784
oxidative_phosphorylation	GO:0006119	2	19	9534	0.0394784
spindle_localization	GO:0051653	2	19	9534	0.0394784
regulation_of_chromosome_segregation	GO:0051983	2	19	9534	0.0394784
glycogen_biosynthetic_process	GO:0005978	3	33	9520	0.0429648
anion_homeostasis	GO:0055081	2	20	9533	0.0450916
regulation_of_DNA_damage_response,_signal_transduction_by_p53_class_mediator	GO:0043516	2	20	9533	0.0450916
negative_regulation_of_calcium_ion_transport	GO:0051926	2	20	9533	0.0450916
dorsal/ventral_axis_specification	GO:0009950	2	20	9533	0.0450916

## Sheet: Supplemental Table ST1.6
Supplemental Table ST1.6: GO Term Enrichment for set of genes both Androgen & Follistatin sensitive in the Levator ani
#GO term = GO term name (Biological Process only)
#GO accession = accession id for the GO term (Biological Process only)
#x = number of Androgen & Follistatin sensitive genes in the Levator ani annotated with the given GO term
#n= number of genes annotated with the given GO term in the genome
#m = number of gene-GO term annotations that do not include the tested GO term
The number of Androgen & Follistatin sensitive genes in the Levator ani = 391
#p-value = according to the hypergeometric distribution
GO term	GO accession	x	n	m	p-value
endocardial_cushion_development	GO:0003197	5	18	9502	5.63087e-05
UDP-N-acetylglucosamine_metabolic_process	GO:0006047	3	7	9513	8.88752e-05
endocardial_cushion_morphogenesis	GO:0003203	4	13	9507	0.000111556
atrial_septum_development	GO:0003283	3	9	9511	0.000299564
positive_regulation_of_epithelial_cell_proliferation_involved_in_lung_morphogenesis	GO:0060501	2	5	9515	0.000646355
neural_crest_formation	GO:0014029	2	5	9515	0.000646355
wound_healing_involved_in_inflammatory_response	GO:0002246	2	5	9515	0.000646355
antigen_processing_and_presentation_of_endogenous_peptide_antigen_via_MHC_class_I	GO:0019885	2	5	9515	0.000646355
aortic_valve_morphogenesis	GO:0003180	2	5	9515	0.000646355
neural_crest_cell_development	GO:0014032	7	48	9472	0.000671483
muscle_organ_development	GO:0007517	22	272	9248	0.000805468
heart_valve_morphogenesis	GO:0003179	4	19	9501	0.000821692
mesenchyme_morphogenesis	GO:0072132	4	19	9501	0.000821692
extracellular_matrix_organization	GO:0030198	13	131	9389	0.000946506
proline_biosynthetic_process	GO:0006561	2	6	9514	0.00125334
regulation_of_epithelial_cell_proliferation_involved_in_lung_morphogenesis	GO:2000794	2	6	9514	0.00125334
elastic_fiber_assembly	GO:0048251	2	6	9514	0.00125334
skeletal_muscle_tissue_development	GO:0007519	14	151	9369	0.00134077
prostate_gland_growth	GO:0060736	3	13	9507	0.001491
extracellular_matrix_assembly	GO:0085029	2	7	9513	0.0021267
paraxial_mesoderm_formation	GO:0048341	2	7	9513	0.0021267
cysteine_metabolic_process	GO:0006534	2	7	9513	0.0021267
epithelial_cell_proliferation_involved_in_lung_morphogenesis	GO:0060502	2	7	9513	0.0021267
positive_regulation_of_fatty_acid_beta-oxidation	GO:0032000	2	7	9513	0.0021267
regulation_of_double-strand_break_repair_via_homologous_recombination	GO:0010569	2	7	9513	0.0021267
antigen_processing_and_presentation_of_endogenous_antigen	GO:0019883	2	7	9513	0.0021267
mechanosensory_behavior	GO:0007638	2	7	9513	0.0021267
antigen_processing_and_presentation_of_peptide_antigen_via_MHC_class_I	GO:0002474	3	15	9505	0.00266656
heart_valve_formation	GO:0003188	2	8	9512	0.00329952
atrial_septum_morphogenesis	GO:0060413	2	8	9512	0.00329952
positive_regulation_of_chondrocyte_differentiation	GO:0032332	3	16	9504	0.00344149
cartilage_condensation	GO:0001502	3	17	9503	0.0043564
skeletal_muscle_fiber_development	GO:0048741	8	78	9442	0.00450717
regulation_of_double-strand_break_repair	GO:2000779	2	9	9511	0.0047995
negative_regulation_of_DNA_damage_response,_signal_transduction_by_p53_class_mediator	GO:0043518	2	9	9511	0.0047995
lymphangiogenesis	GO:0001946	2	9	9511	0.0047995
regulation_of_Rac_GTPase_activity	GO:0032314	2	9	9511	0.0047995
mesodermal_cell_fate_commitment	GO:0001710	3	18	9502	0.00542212
protein_O-linked_glycosylation	GO:0006493	3	18	9502	0.00542212
N-acetylglucosamine_metabolic_process	GO:0006044	3	19	9501	0.0066489
cellular_response_to_retinoic_acid	GO:0071300	3	19	9501	0.0066489
cartilage_development_involved_in_endochondral_bone_morphogenesis	GO:0060351	3	19	9501	0.0066489
saliva_secretion	GO:0046541	2	10	9510	0.00664936
purine_base_metabolic_process	GO:0006144	2	10	9510	0.00664936
negative_regulation_of_myoblast_differentiation	GO:0045662	2	10	9510	0.00664936
regulation_of_axon_regeneration	GO:0048679	2	10	9510	0.00664936
hyaluronan_metabolic_process	GO:0030212	2	10	9510	0.00664936
neuromuscular_junction_development	GO:0007528	4	31	9489	0.0080111
cardiac_muscle_cell_proliferation	GO:0060038	4	31	9489	0.0080111
GO term	GO accession	x	n	m	p-value
regulation_of_chondrocyte_differentiation	GO:0032330	4	31	9489	0.0080111
bone_morphogenesis	GO:0060349	6	57	9463	0.00840441
regulation_of_organ_growth	GO:0046620	6	57	9463	0.00840441
positive_regulation_of_fatty_acid_oxidation	GO:0046321	2	11	9509	0.00886736
epithelial_cell_maturation	GO:0002070	2	11	9509	0.00886736
regulation_of_lamellipodium_assembly	GO:0010591	2	11	9509	0.00886736
xenobiotic_catabolic_process	GO:0042178	2	11	9509	0.00886736
Wnt_receptor_signaling_pathway,_calcium_modulating_pathway	GO:0007223	2	11	9509	0.00886736
outflow_tract_septum_morphogenesis	GO:0003148	2	11	9509	0.00886736
paraxial_mesoderm_morphogenesis	GO:0048340	2	11	9509	0.00886736
vitamin_transport	GO:0051180	3	21	9499	0.00962347
homeostasis_of_number_of_cells_within_a_tissue	GO:0048873	3	22	9498	0.0113885
receptor_clustering	GO:0043113	3	22	9498	0.0113885
negative_regulation_of_chondrocyte_differentiation	GO:0032331	2	12	9508	0.0114676
ureteric_bud_development	GO:0001657	7	76	9444	0.0124059
muscle_organ_morphogenesis	GO:0048644	6	62	9458	0.0131356
cardiac_muscle_tissue_morphogenesis	GO:0055008	5	48	9472	0.0131828
pancreas_development	GO:0031016	5	48	9472	0.0131828
peripheral_nervous_system_development	GO:0007422	5	48	9472	0.0131828
lens_morphogenesis_in_camera-type_eye	GO:0002089	3	23	9497	0.0133489
spinal_cord_motor_neuron_differentiation	GO:0021522	3	23	9497	0.0133489
positive_regulation_of_epithelial_cell_differentiation	GO:0030858	3	23	9497	0.0133489
genitalia_development	GO:0048806	4	35	9485	0.013391
neural_crest_cell_migration	GO:0001755	4	35	9485	0.013391
camera-type_eye_morphogenesis	GO:0048593	7	78	9442	0.0143774
chondrocyte_development	GO:0002063	2	13	9507	0.0144606
regulation_of_fatty_acid_beta-oxidation	GO:0031998	2	13	9507	0.0144606
cardiac_right_ventricle_morphogenesis	GO:0003215	2	13	9507	0.0144606
endoplasmic_reticulum_unfolded_protein_response	GO:0030968	3	24	9496	0.0155114
response_to_unfolded_protein	GO:0006986	5	50	9470	0.0159448
negative_regulation_of_canonical_Wnt_receptor_signaling_pathway	GO:0090090	6	65	9455	0.016756
response_to_mechanical_stimulus	GO:0009612	5	51	9469	0.0174656
enteric_nervous_system_development	GO:0048484	2	14	9506	0.0178534
carbohydrate_phosphorylation	GO:0046835	2	14	9506	0.0178534
regulation_of_activin_receptor_signaling_pathway	GO:0032925	2	14	9506	0.0178534
long-chain_fatty_acid_metabolic_process	GO:0001676	3	25	9495	0.0178823
organ_growth	GO:0035265	7	82	9438	0.018989
lung_alveolus_development	GO:0048286	4	39	9481	0.0207916
induction_of_positive_chemotaxis	GO:0050930	2	15	9505	0.0216501
branching_involved_in_prostate_gland_morphogenesis	GO:0060442	2	15	9505	0.0216501
positive_regulation_of_organ_growth	GO:0046622	2	15	9505	0.0216501
cell-substrate_junction_assembly	GO:0007044	4	40	9480	0.0229869
xenobiotic_metabolic_process	GO:0006805	3	27	9493	0.0232688
branching_morphogenesis_of_a_tube	GO:0048754	11	154	9366	0.0246303
lymph_vessel_development	GO:0001945	2	16	9504	0.0258521
gamma-aminobutyric_acid_signaling_pathway	GO:0007214	2	16	9504	0.0258521
osteoblast_development	GO:0002076	2	16	9504	0.0258521
cell_fate_specification	GO:0001708	6	71	9449	0.02601
Rac_protein_signal_transduction	GO:0016601	3	28	9492	0.0262929
lung_epithelium_development	GO:0060428	3	28	9492	0.0262929
metanephros_development	GO:0001656	5	57	9463	0.0287069
retina_morphogenesis_in_camera-type_eye	GO:0060042	3	29	9491	0.0295418
ephrin_receptor_signaling_pathway	GO:0048013	3	29	9491	0.0295418
positive_regulation_of_epidermal_growth_factor_receptor_signaling_pathway	GO:0045742	2	17	9503	0.0304584
positive_regulation_of_neuroblast_proliferation	GO:0002052	2	17	9503	0.0304584
regulation_of_Rac_protein_signal_transduction	GO:0035020	2	17	9503	0.0304584
water_transport	GO:0006833	2	17	9503	0.0304584
glycogen_catabolic_process	GO:0005980	2	17	9503	0.0304584
activin_receptor_signaling_pathway	GO:0032924	2	17	9503	0.0304584
branching_involved_in_ureteric_bud_morphogenesis	GO:0001658	5	58	9462	0.0309542
lung_development	GO:0030324	10	142	9378	0.0318167
focal_adhesion_assembly	GO:0048041	3	30	9490	0.0330177
response_to_xenobiotic_stimulus	GO:0009410	3	30	9490	0.0330177
lung_morphogenesis	GO:0060425	4	44	9476	0.0332405
peptidyl-threonine_phosphorylation	GO:0018107	4	44	9476	0.0332405
astrocyte_differentiation	GO:0048708	4	44	9476	0.0332405
negative_regulation_of_neuron_differentiation	GO:0045665	5	59	9461	0.0333134
negative_regulation_of_transporter_activity	GO:0032410	2	18	9502	0.0354656
GO term	GO accession	x	n	m	p-value
multicellular_organismal_aging	GO:0010259	2	18	9502	0.0354656
positive_regulation_of_lipid_catabolic_process	GO:0050996	2	18	9502	0.0354656
somatic_stem_cell_division	GO:0048103	2	18	9502	0.0354656
positive_regulation_of_T_cell_mediated_cytotoxicity	GO:0001916	2	18	9502	0.0354656
endochondral_ossification	GO:0001958	2	18	9502	0.0354656
regulation_of_cell_fate_specification	GO:0042659	2	18	9502	0.0354656
androgen_metabolic_process	GO:0008209	2	18	9502	0.0354656
cardiac_atrium_morphogenesis	GO:0003209	2	18	9502	0.0354656
glutamine_metabolic_process	GO:0006541	2	18	9502	0.0354656
histone_phosphorylation	GO:0016572	2	18	9502	0.0354656
neuromuscular_synaptic_transmission	GO:0007274	2	18	9502	0.0354656
bone_development	GO:0060348	6	76	9444	0.0359963
camera-type_eye_development	GO:0043010	13	201	9319	0.0373143
chondrocyte_differentiation	GO:0002062	5	61	9459	0.038374
regulation_of_bone_mineralization	GO:0030500	4	46	9474	0.0392824
negative_regulation_of_osteoblast_differentiation	GO:0045668	3	32	9488	0.0406567
prostate_gland_epithelium_morphogenesis	GO:0060740	3	32	9488	0.0406567
regulation_of_odontogenesis	GO:0042481	2	19	9501	0.0408687
paraxial_mesoderm_development	GO:0048339	2	19	9501	0.0408687
induction_of_apoptosis_by_intracellular_signals	GO:0008629	5	62	9458	0.0410781
protein_glycosylation	GO:0006486	7	96	9424	0.0433278
epithelial_to_mesenchymal_transition	GO:0001837	5	63	9457	0.0438997
positive_regulation_of_phosphatidylinositol_3-kinase_cascade	GO:0014068	3	33	9487	0.044821
positive_regulation_of_endothelial_cell_migration	GO:0010595	3	33	9487	0.044821
Notch_signaling_pathway	GO:0007219	6	80	9440	0.0456015
regulation_of_DNA_damage_response,_signal_transduction_by_p53_class_mediator	GO:0043516	2	20	9500	0.0466609
prostaglandin_biosynthetic_process	GO:0001516	2	20	9500	0.0466609
positive_regulation_of_blood_vessel_endothelial_cell_migration	GO:0043536	2	20	9500	0.0466609
smooth_muscle_tissue_development	GO:0048745	2	20	9500	0.0466609
epithelial_cell_development	GO:0002064	5	65	9455	0.0498991
